# Supplementary material for: Effects of chemical cues and prior experience on predator avoidance in crayfish
Source: Ecol Evol. 2023 Aug 11;13(8):e10426. doi: 10.1002/ece3.10426 (PMC10421732; doi:10.1002/ece3.10426)
Supplement: Supplementary file 1 — Appendix S1 [file ECE3-13-e10426-s003.xlsx]

## Sheet: Sheet1
Spatial and Temporal Distribution										Chironomous consumption
Aquarium	Time (mins)	Exposure/Prior learning	Treatment	Shelter zone	Transition zone	Inlet zone				Aquarium	Exposure/Prior learning	Treatment	Biomass (%)
1	0	Naïve	P+A	6	10	4				1	Naive	P+A	173.5
1	5	Naïve	P+A	8	6	6				2	Naive	P+A	270.175
1	10	Naïve	P+A	12	4	4				3	Naive	P+A	187.543
1	15	Naïve	P+A	9	6	5				4	Naive	P+A	99.6959
1	20	Naïve	P+A	7	5	8				5	Naive	P+A	169.873
1	25	Naïve	P+A	8	5	7				6	Naive	P+A	31.4077
1	30	Naïve	P+A	11	4	5				7	Naive	P+A	60.1804
1	35	Naïve	P+A	9	5	6				8	Naive	P+A	58.3638
1	40	Naïve	P+A	7	4	9				9	Naive	P+A	26.227
1	45	Naïve	P+A	10	5	5				10	Naive	P+A	29.9937
1	50	Naïve	P+A	10	7	3				11	Naive	P+A	34.0502
1	55	Naïve	P+A	11	5	4				12	Naive	P+A	38.3322
1	60	Naïve	P+A	11	4	5				13	Naive	P+A	16.0494
1	65	Naïve	P+A	12	6	2				14	Naive	P+A	40.8461
1	70	Naïve	P+A	7	5	8				15	Naive	P+A	49.501
1	75	Naïve	P+A	11	3	6				16	Naive	P	335.061
1	80	Naïve	P+A	8	8	4				17	Naive	P	101.717
1	85	Naïve	P+A	10	4	6				18	Naive	P	166.485
1	90	Naïve	P+A	5	9	6				19	Naive	P	80.7345
1	95	Naïve	P+A	7	10	3				20	Naive	P	90.1359
1	100	Naïve	P+A	11	7	2				21	Naive	P	49.5825
1	105	Naïve	P+A	9	6	5				22	Naive	P	81.9037
1	110	Naïve	P+A	10	6	4				23	Naive	P	61.4161
1	115	Naïve	P+A	12	5	3				24	Naive	P	34.3915
1	120	Naïve	P+A	10	7	3				25	Naive	P	41.3043
1	125	Naïve	P+A	9	7	4				26	Naive	P	42.4508
1	130	Naïve	P+A	8	5	7				27	Naive	P	47.1342
1	135	Naïve	P+A	10	5	5				28	Naive	P	50.821
1	140	Naïve	P+A	14	6	0				29	Naive	P	38.2
1	145	Naïve	P+A	13	7	0				30	Naive	P	53.8674
1	150	Naïve	P+A	10	6	4				31	Naive	C	92.398
1	155	Naïve	P+A	8	8	4				32	Naive	C	377.378
1	160	Naïve	P+A	11	8	1				33	Naive	C	287.64
1	165	Naïve	P+A	12	5	3				34	Naive	C	25.9873
1	170	Naïve	P+A	13	4	3				35	Naive	C	36.1544
1	175	Naïve	P+A	11	5	4				36	Naive	C	61.6447
1	180	Naïve	P+A	9	6	5				37	Naive	C	49.2617
1	185	Naïve	P+A	11	7	2				38	Naive	C	44.2834
1	190	Naïve	P+A	10	7	3				39	Naive	C	27.7286
1	195	Naïve	P+A	12	4	4				40	Naive	C	47.5043
1	200	Naïve	P+A	12	2	6				41	Naive	C	35.1366
1	205	Naïve	P+A	10	6	4				42	Naive	C	32.0161
1	210	Naïve	P+A	11	4	5				43	Naive	C	50.4317
1	215	Naïve	P+A	11	5	4				44	Naive	C	43.0292
1	220	Naïve	P+A	8	7	5				45	Naive	C	53.8224
1	225	Naïve	P+A	8	9	3				46	Experienced	P+A	32.8151
1	230	Naïve	P+A	9	7	4				47	Experienced	P+A	18.8659
1	235	Naïve	P+A	9	7	4				48	Experienced	P+A	19.8841
2	0	Naïve	P	6	6	8				49	Experienced	P+A	13.6364
2	5	Naïve	P	10	3	7				50	Experienced	P+A	24.8471
2	10	Naïve	P	10	5	5				51	Experienced	P+A	20.5862
2	15	Naïve	P	10	3	7				52	Experienced	P+A	11.1554
2	20	Naïve	P	9	5	6				53	Experienced	P+A	15.3413
2	25	Naïve	P	11	4	5				54	Experienced	P+A	16.7387
2	30	Naïve	P	12	5	3				55	Experienced	P+A	37.1663
2	35	Naïve	P	9	5	6				56	Experienced	P+A	10.4072
2	40	Naïve	P	9	6	5				57	Experienced	P+A	53.614
2	45	Naïve	P	8	5	7				58	Experienced	P+A	30.8824
2	50	Naïve	P	9	8	3				59	Experienced	P+A	24.0741
2	55	Naïve	P	8	9	3				60	Experienced	P+A	7.81711
2	60	Naïve	P	12	3	5				61	Experienced	P	2.32115
2	65	Naïve	P	12	3	5				62	Experienced	P	48.7721
2	70	Naïve	P	11	4	5				63	Experienced	P	11.7614
2	75	Naïve	P	10	4	6				64	Experienced	P	8.7296
2	80	Naïve	P	13	3	4				65	Experienced	P	38.9779
2	85	Naïve	P	8	6	6				66	Experienced	P	30.1158
2	90	Naïve	P	12	2	6				67	Experienced	P	31.8218
2	95	Naïve	P	11	2	7				68	Experienced	P	37.1636
2	100	Naïve	P	10	3	7				69	Experienced	P	28.6578
2	105	Naïve	P	15	3	2				70	Experienced	P	34.7565
2	110	Naïve	P	10	7	3				71	Experienced	P	48.6047
2	115	Naïve	P	16	3	1				72	Experienced	P	39.2344
2	120	Naïve	P	13	3	4				73	Experienced	P	14.0133
2	125	Naïve	P	13	2	5				74	Experienced	P	7.46501
2	130	Naïve	P	14	4	2				75	Experienced	P	42.5957
2	135	Naïve	P	10	5	5				76	Experienced	C	27.8054
2	140	Naïve	P	13	1	6				77	Experienced	C	20.7991
2	145	Naïve	P	11	5	4				78	Experienced	C	55.126
2	150	Naïve	P	11	1	8				79	Experienced	C	11.8021
2	155	Naïve	P	11	1	8				80	Experienced	C	34.4288
2	160	Naïve	P	10	4	6				81	Experienced	C	23.3844
2	165	Naïve	P	12	3	5				82	Experienced	C	16.269
2	170	Naïve	P	10	5	5				83	Experienced	C	16.6109
2	175	Naïve	P	13	3	4				84	Experienced	C	21.1118
2	180	Naïve	P	10	6	4				85	Experienced	C	17.8988
2	185	Naïve	P	10	6	4				86	Experienced	C	27.75
2	190	Naïve	P	12	3	5				87	Experienced	C	40.8635
2	195	Naïve	P	11	8	1				88	Experienced	C	2.90368
2	200	Naïve	P	13	5	2				89	Experienced	C	20.8219
2	205	Naïve	P	13	3	4				90	Experienced	C	62.4546
2	210	Naïve	P	12	3	5
2	215	Naïve	P	12	5	3
2	220	Naïve	P	11	5	4
2	225	Naïve	P	15	3	2
2	230	Naïve	P	11	5	4
2	235	Naïve	P	10	7	3
3	0	Naïve	C	10	6	4
3	5	Naïve	C	10	9	1
3	10	Naïve	C	11	7	2
3	15	Naïve	C	13	4	3
3	20	Naïve	C	14	5	1
3	25	Naïve	C	13	5	2
3	30	Naïve	C	13	4	3
3	35	Naïve	C	13	5	2
3	40	Naïve	C	14	5	1
3	45	Naïve	C	13	5	2
3	50	Naïve	C	13	5	2
3	55	Naïve	C	13	6	1
3	60	Naïve	C	17	2	1
3	65	Naïve	C	16	3	1
3	70	Naïve	C	16	3	1
3	75	Naïve	C	14	5	1
3	80	Naïve	C	16	3	1
3	85	Naïve	C	14	5	1
3	90	Naïve	C	15	4	1
3	95	Naïve	C	13	6	1
3	100	Naïve	C	17	2	1
3	105	Naïve	C	14	5	1
3	110	Naïve	C	16	3	1
3	115	Naïve	C	16	3	1
3	120	Naïve	C	16	3	1
3	125	Naïve	C	15	4	1
3	130	Naïve	C	15	4	1
3	135	Naïve	C	15	3	2
3	140	Naïve	C	13	5	2
3	145	Naïve	C	15	4	1
3	150	Naïve	C	15	4	1
3	155	Naïve	C	16	3	1
3	160	Naïve	C	16	3	1
3	165	Naïve	C	16	3	1
3	170	Naïve	C	15	4	1
3	175	Naïve	C	17	2	1
3	180	Naïve	C	16	3	1
3	185	Naïve	C	16	3	1
3	190	Naïve	C	16	2	2
3	195	Naïve	C	16	3	1
3	200	Naïve	C	15	4	1
3	205	Naïve	C	14	5	1
3	210	Naïve	C	14	5	1
3	215	Naïve	C	17	1	2
3	220	Naïve	C	18	1	1
3	225	Naïve	C	18	1	1
3	230	Naïve	C	17	2	1
3	235	Naïve	C	18	0	2
4	0	Naïve	P+A	8	9	3
4	5	Naïve	P+A	12	6	2
4	10	Naïve	P+A	11	8	1
4	15	Naïve	P+A	12	5	3
4	20	Naïve	P+A	10	8	2
4	25	Naïve	P+A	10	9	1
4	30	Naïve	P+A	9	8	3
4	35	Naïve	P+A	12	7	1
4	40	Naïve	P+A	10	6	4
4	45	Naïve	P+A	10	8	2
4	50	Naïve	P+A	10	9	1
4	55	Naïve	P+A	11	5	4
4	60	Naïve	P+A	13	5	2
4	65	Naïve	P+A	15	3	2
4	70	Naïve	P+A	15	2	3
4	75	Naïve	P+A	16	3	1
4	80	Naïve	P+A	14	5	1
4	85	Naïve	P+A	11	6	3
4	90	Naïve	P+A	14	3	3
4	95	Naïve	P+A	14	3	3
4	100	Naïve	P+A	10	8	2
4	105	Naïve	P+A	13	5	2
4	110	Naïve	P+A	12	6	2
4	115	Naïve	P+A	13	3	4
4	120	Naïve	P+A	15	3	2
4	125	Naïve	P+A	10	5	5
4	130	Naïve	P+A	14	3	3
4	135	Naïve	P+A	14	3	3
4	140	Naïve	P+A	11	5	4
4	145	Naïve	P+A	11	5	4
4	150	Naïve	P+A	14	1	5
4	155	Naïve	P+A	15	0	5
4	160	Naïve	P+A	17	1	2
4	165	Naïve	P+A	15	1	4
4	170	Naïve	P+A	13	4	3
4	175	Naïve	P+A	15	3	2
4	180	Naïve	P+A	12	5	3
4	185	Naïve	P+A	13	4	3
4	190	Naïve	P+A	14	2	4
4	195	Naïve	P+A	10	6	4
4	200	Naïve	P+A	14	2	4
4	205	Naïve	P+A	15	1	4
4	210	Naïve	P+A	14	5	1
4	215	Naïve	P+A	14	6	0
4	220	Naïve	P+A	14	3	3
4	225	Naïve	P+A	16	2	2
4	230	Naïve	P+A	14	2	4
4	235	Naïve	P+A	14	3	3
5	0	Naïve	P	10	6	4
5	5	Naïve	P	11	6	3
5	10	Naïve	P	12	7	1
5	15	Naïve	P	13	7	0
5	20	Naïve	P	10	6	4
5	25	Naïve	P	11	6	3
5	30	Naïve	P	10	7	3
5	35	Naïve	P	12	5	3
5	40	Naïve	P	12	5	3
5	45	Naïve	P	13	5	2
5	50	Naïve	P	12	5	3
5	55	Naïve	P	15	2	3
5	60	Naïve	P	12	6	2
5	65	Naïve	P	12	5	3
5	70	Naïve	P	9	9	2
5	75	Naïve	P	12	6	2
5	80	Naïve	P	15	4	1
5	85	Naïve	P	13	6	1
5	90	Naïve	P	8	5	7
5	95	Naïve	P	10	5	5
5	100	Naïve	P	9	4	7
5	105	Naïve	P	10	5	5
5	110	Naïve	P	10	6	4
5	115	Naïve	P	9	6	5
5	120	Naïve	P	10	7	3
5	125	Naïve	P	12	5	3
5	130	Naïve	P	11	7	2
5	135	Naïve	P	11	4	5
5	140	Naïve	P	13	3	4
5	145	Naïve	P	10	8	2
5	150	Naïve	P	13	5	2
5	155	Naïve	P	10	5	5
5	160	Naïve	P	14	3	3
5	165	Naïve	P	8	5	7
5	170	Naïve	P	15	2	3
5	175	Naïve	P	9	8	3
5	180	Naïve	P	13	3	4
5	185	Naïve	P	10	4	6
5	190	Naïve	P	11	3	6
5	195	Naïve	P	13	3	4
5	200	Naïve	P	9	5	6
5	205	Naïve	P	11	5	4
5	210	Naïve	P	14	3	3
5	215	Naïve	P	8	6	6
5	220	Naïve	P	12	4	4
5	225	Naïve	P	13	3	4
5	230	Naïve	P	7	7	6
5	235	Naïve	P	13	5	2
6	0	Naïve	C	8	9	3
6	5	Naïve	C	11	6	3
6	10	Naïve	C	3	12	5
6	15	Naïve	C	7	7	6
6	20	Naïve	C	7	6	7
6	25	Naïve	C	9	5	6
6	30	Naïve	C	10	7	3
6	35	Naïve	C	11	5	4
6	40	Naïve	C	10	9	1
6	45	Naïve	C	9	8	3
6	50	Naïve	C	12	7	1
6	55	Naïve	C	13	4	3
6	60	Naïve	C	12	4	4
6	65	Naïve	C	11	7	2
6	70	Naïve	C	13	4	3
6	75	Naïve	C	13	5	2
6	80	Naïve	C	14	4	2
6	85	Naïve	C	13	5	2
6	90	Naïve	C	12	5	3
6	95	Naïve	C	11	3	6
6	100	Naïve	C	16	3	1
6	105	Naïve	C	12	5	3
6	110	Naïve	C	14	4	2
6	115	Naïve	C	10	7	3
6	120	Naïve	C	12	7	1
6	125	Naïve	C	11	5	4
6	130	Naïve	C	15	3	2
6	135	Naïve	C	13	5	2
6	140	Naïve	C	12	4	4
6	145	Naïve	C	12	7	1
6	150	Naïve	C	14	3	3
6	155	Naïve	C	13	4	3
6	160	Naïve	C	15	3	2
6	165	Naïve	C	13	4	3
6	170	Naïve	C	12	4	4
6	175	Naïve	C	13	4	3
6	180	Naïve	C	12	4	4
6	185	Naïve	C	14	4	2
6	190	Naïve	C	11	5	4
6	195	Naïve	C	14	3	3
6	200	Naïve	C	12	4	4
6	205	Naïve	C	12	4	4
6	210	Naïve	C	11	7	2
6	215	Naïve	C	10	5	5
6	220	Naïve	C	11	4	5
6	225	Naïve	C	11	4	5
6	230	Naïve	C	12	3	5
6	235	Naïve	C	13	1	6
7	0	Naïve	P+A	12	3	5
7	5	Naïve	P+A	12	6	2
7	10	Naïve	P+A	11	7	2
7	15	Naïve	P+A	8	8	4
7	20	Naïve	P+A	13	4	3
7	25	Naïve	P+A	12	5	3
7	30	Naïve	P+A	14	4	2
7	35	Naïve	P+A	14	4	2
7	40	Naïve	P+A	16	2	2
7	45	Naïve	P+A	15	3	2
7	50	Naïve	P+A	14	4	2
7	55	Naïve	P+A	15	3	2
7	60	Naïve	P+A	15	3	2
7	65	Naïve	P+A	16	4	0
7	70	Naïve	P+A	16	3	1
7	75	Naïve	P+A	14	5	1
7	80	Naïve	P+A	13	6	1
7	85	Naïve	P+A	13	4	3
7	90	Naïve	P+A	13	5	2
7	95	Naïve	P+A	16	4	0
7	100	Naïve	P+A	16	4	0
7	105	Naïve	P+A	16	3	1
7	110	Naïve	P+A	13	5	2
7	115	Naïve	P+A	10	5	5
7	120	Naïve	P+A	11	6	3
7	125	Naïve	P+A	13	5	2
7	130	Naïve	P+A	13	6	1
7	135	Naïve	P+A	13	5	2
7	140	Naïve	P+A	15	5	0
7	145	Naïve	P+A	13	4	3
7	150	Naïve	P+A	16	2	2
7	155	Naïve	P+A	13	5	2
7	160	Naïve	P+A	13	5	2
7	165	Naïve	P+A	11	6	3
7	170	Naïve	P+A	11	6	3
7	175	Naïve	P+A	13	5	2
7	180	Naïve	P+A	13	5	2
7	185	Naïve	P+A	12	6	2
7	190	Naïve	P+A	11	7	2
7	195	Naïve	P+A	14	4	2
7	200	Naïve	P+A	11	5	4
7	205	Naïve	P+A	13	4	3
7	210	Naïve	P+A	15	4	1
7	215	Naïve	P+A	13	5	2
7	220	Naïve	P+A	14	4	2
7	225	Naïve	P+A	13	4	3
7	230	Naïve	P+A	11	6	3
7	235	Naïve	P+A	11	6	3
8	0	Naïve	P	6	10	4
8	5	Naïve	P	9	7	4
8	10	Naïve	P	14	5	1
8	15	Naïve	P	13	4	3
8	20	Naïve	P	8	9	3
8	25	Naïve	P	12	6	2
8	30	Naïve	P	8	10	2
8	35	Naïve	P	11	6	3
8	40	Naïve	P	12	6	2
8	45	Naïve	P	11	7	2
8	50	Naïve	P	13	6	1
8	55	Naïve	P	13	7	0
8	60	Naïve	P	16	4	0
8	65	Naïve	P	15	4	1
8	70	Naïve	P	16	3	1
8	75	Naïve	P	15	5	0
8	80	Naïve	P	14	4	2
8	85	Naïve	P	15	4	1
8	90	Naïve	P	15	5	0
8	95	Naïve	P	15	4	1
8	100	Naïve	P	15	5	0
8	105	Naïve	P	15	4	1
8	110	Naïve	P	13	6	1
8	115	Naïve	P	14	4	2
8	120	Naïve	P	15	4	1
8	125	Naïve	P	16	3	1
8	130	Naïve	P	12	7	1
8	135	Naïve	P	14	5	1
8	140	Naïve	P	13	5	2
8	145	Naïve	P	13	6	1
8	150	Naïve	P	14	4	2
8	155	Naïve	P	13	5	2
8	160	Naïve	P	13	5	2
8	165	Naïve	P	13	4	3
8	170	Naïve	P	13	6	1
8	175	Naïve	P	16	3	1
8	180	Naïve	P	13	5	2
8	185	Naïve	P	14	4	2
8	190	Naïve	P	15	4	1
8	195	Naïve	P	13	6	1
8	200	Naïve	P	18	1	1
8	205	Naïve	P	15	3	2
8	210	Naïve	P	16	3	1
8	215	Naïve	P	16	2	2
8	220	Naïve	P	17	2	1
8	225	Naïve	P	12	5	3
8	230	Naïve	P	12	4	4
8	235	Naïve	P	13	4	3
9	0	Naïve	C	12	7	1
9	5	Naïve	C	16	3	1
9	10	Naïve	C	13	1	6
9	15	Naïve	C	19	1	0
9	20	Naïve	C	17	3	0
9	25	Naïve	C	16	4	0
9	30	Naïve	C	11	7	2
9	35	Naïve	C	16	4	0
9	40	Naïve	C	15	4	1
9	45	Naïve	C	13	4	3
9	50	Naïve	C	17	3	0
9	55	Naïve	C	15	4	1
9	60	Naïve	C	14	5	1
9	65	Naïve	C	15	4	1
9	70	Naïve	C	18	1	1
9	75	Naïve	C	15	3	2
9	80	Naïve	C	15	2	3
9	85	Naïve	C	14	5	1
9	90	Naïve	C	14	5	1
9	95	Naïve	C	12	8	0
9	100	Naïve	C	11	7	2
9	105	Naïve	C	15	2	3
9	110	Naïve	C	14	6	0
9	115	Naïve	C	16	3	1
9	120	Naïve	C	16	3	1
9	125	Naïve	C	18	1	1
9	130	Naïve	C	18	0	2
9	135	Naïve	C	18	1	1
9	140	Naïve	C	15	2	3
9	145	Naïve	C	16	3	1
9	150	Naïve	C	16	3	1
9	155	Naïve	C	15	4	1
9	160	Naïve	C	16	0	4
9	165	Naïve	C	16	1	3
9	170	Naïve	C	15	1	4
9	175	Naïve	C	13	3	4
9	180	Naïve	C	14	2	4
9	185	Naïve	C	16	1	3
9	190	Naïve	C	16	0	4
9	195	Naïve	C	15	3	2
9	200	Naïve	C	17	1	2
9	205	Naïve	C	16	2	2
9	210	Naïve	C	18	1	1
9	215	Naïve	C	17	1	2
9	220	Naïve	C	15	3	2
9	225	Naïve	C	16	3	1
9	230	Naïve	C	18	1	1
9	235	Naïve	C	16	4	0
10	0	Naïve	P+A	10	3	7
10	5	Naïve	P+A	11	2	7
10	10	Naïve	P+A	9	3	8
10	15	Naïve	P+A	11	3	6
10	20	Naïve	P+A	13	2	5
10	25	Naïve	P+A	13	4	3
10	30	Naïve	P+A	13	4	3
10	35	Naïve	P+A	13	4	3
10	40	Naïve	P+A	11	4	5
10	45	Naïve	P+A	11	6	3
10	50	Naïve	P+A	8	8	4
10	55	Naïve	P+A	10	6	4
10	60	Naïve	P+A	10	5	5
10	65	Naïve	P+A	12	5	3
10	70	Naïve	P+A	11	4	5
10	75	Naïve	P+A	11	6	3
10	80	Naïve	P+A	13	4	3
10	85	Naïve	P+A	12	5	3
10	90	Naïve	P+A	13	6	1
10	95	Naïve	P+A	13	5	2
10	100	Naïve	P+A	13	5	2
10	105	Naïve	P+A	14	4	2
10	110	Naïve	P+A	11	7	2
10	115	Naïve	P+A	12	5	3
10	120	Naïve	P+A	12	6	2
10	125	Naïve	P+A	14	5	1
10	130	Naïve	P+A	15	4	1
10	135	Naïve	P+A	15	2	3
10	140	Naïve	P+A	12	5	3
10	145	Naïve	P+A	12	4	4
10	150	Naïve	P+A	13	5	2
10	155	Naïve	P+A	14	4	2
10	160	Naïve	P+A	13	4	3
10	165	Naïve	P+A	12	4	4
10	170	Naïve	P+A	14	3	3
10	175	Naïve	P+A	13	4	3
10	180	Naïve	P+A	11	6	3
10	185	Naïve	P+A	14	4	2
10	190	Naïve	P+A	13	4	3
10	195	Naïve	P+A	11	5	4
10	200	Naïve	P+A	11	5	4
10	205	Naïve	P+A	13	5	2
10	210	Naïve	P+A	8	7	5
10	215	Naïve	P+A	6	9	5
10	220	Naïve	P+A	13	4	3
10	225	Naïve	P+A	11	6	3
10	230	Naïve	P+A	12	6	2
10	235	Naïve	P+A	14	5	1
11	0	Naïve	P	12	3	5
11	5	Naïve	P	17	3	0
11	10	Naïve	P	15	4	1
11	15	Naïve	P	14	6	0
11	20	Naïve	P	13	5	2
11	25	Naïve	P	12	5	3
11	30	Naïve	P	16	4	0
11	35	Naïve	P	13	7	0
11	40	Naïve	P	12	8	0
11	45	Naïve	P	11	7	2
11	50	Naïve	P	15	2	3
11	55	Naïve	P	13	6	1
11	60	Naïve	P	12	7	1
11	65	Naïve	P	10	8	2
11	70	Naïve	P	12	6	2
11	75	Naïve	P	9	9	2
11	80	Naïve	P	10	7	3
11	85	Naïve	P	11	6	3
11	90	Naïve	P	11	6	3
11	95	Naïve	P	13	5	2
11	100	Naïve	P	14	4	2
11	105	Naïve	P	15	4	1
11	110	Naïve	P	13	6	1
11	115	Naïve	P	13	5	2
11	120	Naïve	P	13	5	2
11	125	Naïve	P	11	6	3
11	130	Naïve	P	10	7	3
11	135	Naïve	P	13	4	3
11	140	Naïve	P	13	4	3
11	145	Naïve	P	12	4	4
11	150	Naïve	P	12	4	4
11	155	Naïve	P	12	7	1
11	160	Naïve	P	14	5	1
11	165	Naïve	P	12	4	4
11	170	Naïve	P	12	5	3
11	175	Naïve	P	14	4	2
11	180	Naïve	P	13	4	3
11	185	Naïve	P	14	3	3
11	190	Naïve	P	12	5	3
11	195	Naïve	P	13	5	2
11	200	Naïve	P	15	2	3
11	205	Naïve	P	14	3	3
11	210	Naïve	P	15	2	3
11	215	Naïve	P	14	2	4
11	220	Naïve	P	11	5	4
11	225	Naïve	P	13	3	4
11	230	Naïve	P	14	2	4
11	235	Naïve	P	12	5	3
12	0	Naïve	C	7	6	7
12	5	Naïve	C	9	7	4
12	10	Naïve	C	12	6	2
12	15	Naïve	C	10	8	2
12	20	Naïve	C	12	7	1
12	25	Naïve	C	11	7	2
12	30	Naïve	C	11	7	2
12	35	Naïve	C	9	7	4
12	40	Naïve	C	12	8	0
12	45	Naïve	C	13	7	0
12	50	Naïve	C	13	4	3
12	55	Naïve	C	10	9	1
12	60	Naïve	C	10	10	0
12	65	Naïve	C	10	8	2
12	70	Naïve	C	11	9	0
12	75	Naïve	C	8	11	1
12	80	Naïve	C	11	9	0
12	85	Naïve	C	12	6	2
12	90	Naïve	C	13	7	0
12	95	Naïve	C	14	6	0
12	100	Naïve	C	12	7	1
12	105	Naïve	C	10	8	2
12	110	Naïve	C	12	8	0
12	115	Naïve	C	12	8	0
12	120	Naïve	C	13	6	1
12	125	Naïve	C	13	7	0
12	130	Naïve	C	12	7	1
12	135	Naïve	C	12	8	0
12	140	Naïve	C	13	5	2
12	145	Naïve	C	13	5	2
12	150	Naïve	C	12	7	1
12	155	Naïve	C	13	6	1
12	160	Naïve	C	13	7	0
12	165	Naïve	C	13	7	0
12	170	Naïve	C	13	5	2
12	175	Naïve	C	11	6	3
12	180	Naïve	C	13	6	1
12	185	Naïve	C	11	7	2
12	190	Naïve	C	16	3	1
12	195	Naïve	C	13	5	2
12	200	Naïve	C	13	6	1
12	205	Naïve	C	16	2	2
12	210	Naïve	C	13	6	1
12	215	Naïve	C	13	5	2
12	220	Naïve	C	10	9	1
12	225	Naïve	C	9	8	3
12	230	Naïve	C	13	5	2
12	235	Naïve	C	14	4	2
13	0	Naïve	P+A	16	3	1
13	5	Naïve	P+A	11	8	1
13	10	Naïve	P+A	10	6	4
13	15	Naïve	P+A	10	7	3
13	20	Naïve	P+A	12	6	2
13	25	Naïve	P+A	8	7	5
13	30	Naïve	P+A	14	4	2
13	35	Naïve	P+A	11	6	3
13	40	Naïve	P+A	11	6	3
13	45	Naïve	P+A	13	6	1
13	50	Naïve	P+A	13	5	2
13	55	Naïve	P+A	14	5	1
13	60	Naïve	P+A	14	6	0
13	65	Naïve	P+A	13	7	0
13	70	Naïve	P+A	13	7	0
13	75	Naïve	P+A	13	7	0
13	80	Naïve	P+A	14	6	0
13	85	Naïve	P+A	14	6	0
13	90	Naïve	P+A	14	6	0
13	95	Naïve	P+A	15	5	0
13	100	Naïve	P+A	14	6	0
13	105	Naïve	P+A	14	5	1
13	110	Naïve	P+A	14	6	0
13	115	Naïve	P+A	14	6	0
13	120	Naïve	P+A	13	6	1
13	125	Naïve	P+A	15	4	1
13	130	Naïve	P+A	15	5	0
13	135	Naïve	P+A	13	7	0
13	140	Naïve	P+A	14	6	0
13	145	Naïve	P+A	14	6	0
13	150	Naïve	P+A	16	4	0
13	155	Naïve	P+A	16	4	0
13	160	Naïve	P+A	17	3	0
13	165	Naïve	P+A	17	2	1
13	170	Naïve	P+A	16	3	1
13	175	Naïve	P+A	14	6	0
13	180	Naïve	P+A	16	4	0
13	185	Naïve	P+A	16	4	0
13	190	Naïve	P+A	16	3	1
13	195	Naïve	P+A	18	2	0
13	200	Naïve	P+A	17	3	0
13	205	Naïve	P+A	17	3	0
13	210	Naïve	P+A	15	4	1
13	215	Naïve	P+A	18	2	0
13	220	Naïve	P+A	17	3	0
13	225	Naïve	P+A	17	3	0
13	230	Naïve	P+A	16	4	0
13	235	Naïve	P+A	16	2	2
14	0	Naïve	P	12	6	2
14	5	Naïve	P	13	5	2
14	10	Naïve	P	9	7	4
14	15	Naïve	P	11	9	0
14	20	Naïve	P	13	7	0
14	25	Naïve	P	12	7	1
14	30	Naïve	P	10	9	1
14	35	Naïve	P	9	10	1
14	40	Naïve	P	11	7	2
14	45	Naïve	P	12	8	0
14	50	Naïve	P	14	6	0
14	55	Naïve	P	15	4	1
14	60	Naïve	P	12	8	0
14	65	Naïve	P	14	6	0
14	70	Naïve	P	14	6	0
14	75	Naïve	P	13	7	0
14	80	Naïve	P	11	7	2
14	85	Naïve	P	14	6	0
14	90	Naïve	P	14	5	1
14	95	Naïve	P	14	6	0
14	100	Naïve	P	14	6	0
14	105	Naïve	P	12	8	0
14	110	Naïve	P	15	5	0
14	115	Naïve	P	14	6	0
14	120	Naïve	P	15	5	0
14	125	Naïve	P	14	6	0
14	130	Naïve	P	15	5	0
14	135	Naïve	P	14	5	1
14	140	Naïve	P	14	6	0
14	145	Naïve	P	16	4	0
14	150	Naïve	P	15	4	1
14	155	Naïve	P	14	5	1
14	160	Naïve	P	13	6	1
14	165	Naïve	P	14	3	3
14	170	Naïve	P	13	5	2
14	175	Naïve	P	15	3	2
14	180	Naïve	P	15	4	1
14	185	Naïve	P	12	7	1
14	190	Naïve	P	13	7	0
14	195	Naïve	P	14	6	0
14	200	Naïve	P	16	4	0
14	205	Naïve	P	15	2	3
14	210	Naïve	P	16	2	2
14	215	Naïve	P	15	3	2
14	220	Naïve	P	16	2	2
14	225	Naïve	P	16	3	1
14	230	Naïve	P	17	1	2
14	235	Naïve	P	16	3	1
15	0	Naïve	C	10	8	2
15	5	Naïve	C	9	11	0
15	10	Naïve	C	10	5	5
15	15	Naïve	C	9	8	3
15	20	Naïve	C	14	3	3
15	25	Naïve	C	11	3	6
15	30	Naïve	C	12	5	3
15	35	Naïve	C	12	5	3
15	40	Naïve	C	9	8	3
15	45	Naïve	C	10	5	5
15	50	Naïve	C	13	4	3
15	55	Naïve	C	12	4	4
15	60	Naïve	C	10	7	3
15	65	Naïve	C	11	5	4
15	70	Naïve	C	10	4	6
15	75	Naïve	C	10	5	5
15	80	Naïve	C	12	5	3
15	85	Naïve	C	8	8	4
15	90	Naïve	C	9	8	3
15	95	Naïve	C	10	7	3
15	100	Naïve	C	12	4	4
15	105	Naïve	C	9	7	4
15	110	Naïve	C	8	7	5
15	115	Naïve	C	11	5	4
15	120	Naïve	C	9	6	5
15	125	Naïve	C	10	2	8
15	130	Naïve	C	12	3	5
15	135	Naïve	C	12	2	6
15	140	Naïve	C	10	5	5
15	145	Naïve	C	10	5	5
15	150	Naïve	C	11	4	5
15	155	Naïve	C	11	3	6
15	160	Naïve	C	10	5	5
15	165	Naïve	C	11	3	6
15	170	Naïve	C	11	3	6
15	175	Naïve	C	9	5	6
15	180	Naïve	C	11	3	6
15	185	Naïve	C	12	3	5
15	190	Naïve	C	11	3	6
15	195	Naïve	C	11	4	5
15	200	Naïve	C	10	4	6
15	205	Naïve	C	10	5	5
15	210	Naïve	C	12	3	5
15	215	Naïve	C	10	4	6
15	220	Naïve	C	8	5	7
15	225	Naïve	C	8	4	8
15	230	Naïve	C	8	6	6
15	235	Naïve	C	9	7	4
16	0	Naïve	P+A	14	3	3
16	5	Naïve	P+A	15	4	1
16	10	Naïve	P+A	13	5	2
16	15	Naïve	P+A	16	3	1
16	20	Naïve	P+A	14	5	1
16	25	Naïve	P+A	15	5	0
16	30	Naïve	P+A	16	4	0
16	35	Naïve	P+A	15	5	0
16	40	Naïve	P+A	14	5	1
16	45	Naïve	P+A	15	5	0
16	50	Naïve	P+A	15	5	0
16	55	Naïve	P+A	13	6	1
16	60	Naïve	P+A	14	5	1
16	65	Naïve	P+A	14	6	0
16	70	Naïve	P+A	15	5	0
16	75	Naïve	P+A	14	6	0
16	80	Naïve	P+A	14	6	0
16	85	Naïve	P+A	16	4	0
16	90	Naïve	P+A	16	4	0
16	95	Naïve	P+A	18	2	0
16	100	Naïve	P+A	17	2	1
16	105	Naïve	P+A	16	4	0
16	110	Naïve	P+A	17	3	0
16	115	Naïve	P+A	18	2	0
16	120	Naïve	P+A	18	2	0
16	125	Naïve	P+A	16	4	0
16	130	Naïve	P+A	16	2	2
16	135	Naïve	P+A	14	6	0
16	140	Naïve	P+A	16	4	0
16	145	Naïve	P+A	15	4	1
16	150	Naïve	P+A	17	3	0
16	155	Naïve	P+A	16	4	0
16	160	Naïve	P+A	16	4	0
16	165	Naïve	P+A	16	4	0
16	170	Naïve	P+A	16	4	0
16	175	Naïve	P+A	17	3	0
16	180	Naïve	P+A	15	5	0
16	185	Naïve	P+A	13	5	2
16	190	Naïve	P+A	18	2	0
16	195	Naïve	P+A	16	4	0
16	200	Naïve	P+A	16	4	0
16	205	Naïve	P+A	16	4	0
16	210	Naïve	P+A	16	4	0
16	215	Naïve	P+A	15	5	0
16	220	Naïve	P+A	16	3	1
16	225	Naïve	P+A	14	5	1
16	230	Naïve	P+A	15	4	1
16	235	Naïve	P+A	15	3	2
17	0	Naïve	P	15	2	3
17	5	Naïve	P	11	4	5
17	10	Naïve	P	14	4	2
17	15	Naïve	P	15	4	1
17	20	Naïve	P	12	6	2
17	25	Naïve	P	10	7	3
17	30	Naïve	P	13	6	1
17	35	Naïve	P	13	6	1
17	40	Naïve	P	12	5	3
17	45	Naïve	P	13	5	2
17	50	Naïve	P	10	9	1
17	55	Naïve	P	11	7	2
17	60	Naïve	P	10	6	4
17	65	Naïve	P	11	7	2
17	70	Naïve	P	9	9	2
17	75	Naïve	P	13	4	3
17	80	Naïve	P	11	8	1
17	85	Naïve	P	11	4	5
17	90	Naïve	P	12	4	4
17	95	Naïve	P	11	5	4
17	100	Naïve	P	10	6	4
17	105	Naïve	P	9	6	5
17	110	Naïve	P	15	4	1
17	115	Naïve	P	11	6	3
17	120	Naïve	P	11	6	3
17	125	Naïve	P	11	4	5
17	130	Naïve	P	14	3	3
17	135	Naïve	P	12	3	5
17	140	Naïve	P	14	3	3
17	145	Naïve	P	11	6	3
17	150	Naïve	P	12	5	3
17	155	Naïve	P	12	5	3
17	160	Naïve	P	11	6	3
17	165	Naïve	P	11	5	4
17	170	Naïve	P	12	5	3
17	175	Naïve	P	12	4	4
17	180	Naïve	P	13	5	2
17	185	Naïve	P	12	7	1
17	190	Naïve	P	13	5	2
17	195	Naïve	P	14	3	3
17	200	Naïve	P	11	6	3
17	205	Naïve	P	13	3	4
17	210	Naïve	P	13	5	2
17	215	Naïve	P	12	4	4
17	220	Naïve	P	11	3	6
17	225	Naïve	P	11	7	2
17	230	Naïve	P	12	4	4
17	235	Naïve	P	12	2	6
18	0	Naïve	C	9	6	5
18	5	Naïve	C	10	6	4
18	10	Naïve	C	10	7	3
18	15	Naïve	C	10	8	2
18	20	Naïve	C	9	9	2
18	25	Naïve	C	10	8	2
18	30	Naïve	C	11	7	2
18	35	Naïve	C	11	8	1
18	40	Naïve	C	5	12	3
18	45	Naïve	C	9	8	3
18	50	Naïve	C	9	8	3
18	55	Naïve	C	11	7	2
18	60	Naïve	C	8	9	3
18	65	Naïve	C	10	7	3
18	70	Naïve	C	12	6	2
18	75	Naïve	C	10	8	2
18	80	Naïve	C	11	5	4
18	85	Naïve	C	11	6	3
18	90	Naïve	C	10	7	3
18	95	Naïve	C	13	4	3
18	100	Naïve	C	13	5	2
18	105	Naïve	C	10	6	4
18	110	Naïve	C	10	8	2
18	115	Naïve	C	12	6	2
18	120	Naïve	C	10	8	2
18	125	Naïve	C	14	4	2
18	130	Naïve	C	12	8	0
18	135	Naïve	C	14	6	0
18	140	Naïve	C	13	6	1
18	145	Naïve	C	14	5	1
18	150	Naïve	C	13	6	1
18	155	Naïve	C	12	7	1
18	160	Naïve	C	13	6	1
18	165	Naïve	C	16	4	0
18	170	Naïve	C	16	3	1
18	175	Naïve	C	14	6	0
18	180	Naïve	C	16	3	1
18	185	Naïve	C	13	7	0
18	190	Naïve	C	17	2	1
18	195	Naïve	C	14	5	1
18	200	Naïve	C	15	4	1
18	205	Naïve	C	11	8	1
18	210	Naïve	C	13	5	2
18	215	Naïve	C	12	8	0
18	220	Naïve	C	13	6	1
18	225	Naïve	C	13	7	0
18	230	Naïve	C	12	6	2
18	235	Naïve	C	15	3	2
19	0	Naïve	P+A	9	7	4
19	5	Naïve	P+A	12	7	1
19	10	Naïve	P+A	13	5	2
19	15	Naïve	P+A	10	6	4
19	20	Naïve	P+A	9	7	4
19	25	Naïve	P+A	15	4	1
19	30	Naïve	P+A	16	3	1
19	35	Naïve	P+A	17	2	1
19	40	Naïve	P+A	16	3	1
19	45	Naïve	P+A	14	4	2
19	50	Naïve	P+A	14	5	1
19	55	Naïve	P+A	13	6	1
19	60	Naïve	P+A	12	8	0
19	65	Naïve	P+A	13	6	1
19	70	Naïve	P+A	14	5	1
19	75	Naïve	P+A	7	10	3
19	80	Naïve	P+A	9	8	3
19	85	Naïve	P+A	9	8	3
19	90	Naïve	P+A	12	6	2
19	95	Naïve	P+A	11	7	2
19	100	Naïve	P+A	12	7	1
19	105	Naïve	P+A	11	7	2
19	110	Naïve	P+A	13	5	2
19	115	Naïve	P+A	14	5	1
19	120	Naïve	P+A	15	4	1
19	125	Naïve	P+A	14	5	1
19	130	Naïve	P+A	12	7	1
19	135	Naïve	P+A	14	4	2
19	140	Naïve	P+A	16	4	0
19	145	Naïve	P+A	16	2	2
19	150	Naïve	P+A	14	6	0
19	155	Naïve	P+A	17	3	0
19	160	Naïve	P+A	17	3	0
19	165	Naïve	P+A	15	4	1
19	170	Naïve	P+A	15	5	0
19	175	Naïve	P+A	13	5	2
19	180	Naïve	P+A	16	4	0
19	185	Naïve	P+A	17	3	0
19	190	Naïve	P+A	15	4	1
19	195	Naïve	P+A	17	2	1
19	200	Naïve	P+A	15	3	2
19	205	Naïve	P+A	13	5	2
19	210	Naïve	P+A	13	6	1
19	215	Naïve	P+A	15	3	2
19	220	Naïve	P+A	15	5	0
19	225	Naïve	P+A	14	5	1
19	230	Naïve	P+A	15	5	0
19	235	Naïve	P+A	15	3	2
20	0	Naïve	P	10	8	2
20	5	Naïve	P	11	7	2
20	10	Naïve	P	8	9	3
20	15	Naïve	P	10	7	3
20	20	Naïve	P	11	8	1
20	25	Naïve	P	11	8	1
20	30	Naïve	P	10	10	0
20	35	Naïve	P	8	10	2
20	40	Naïve	P	9	10	1
20	45	Naïve	P	10	10	0
20	50	Naïve	P	10	8	2
20	55	Naïve	P	14	5	1
20	60	Naïve	P	10	10	0
20	65	Naïve	P	13	6	1
20	70	Naïve	P	9	11	0
20	75	Naïve	P	13	6	1
20	80	Naïve	P	12	8	0
20	85	Naïve	P	12	6	2
20	90	Naïve	P	11	9	0
20	95	Naïve	P	12	7	1
20	100	Naïve	P	13	6	1
20	105	Naïve	P	15	4	1
20	110	Naïve	P	13	5	2
20	115	Naïve	P	16	3	1
20	120	Naïve	P	15	3	2
20	125	Naïve	P	15	4	1
20	130	Naïve	P	13	5	2
20	135	Naïve	P	14	4	2
20	140	Naïve	P	13	5	2
20	145	Naïve	P	11	7	2
20	150	Naïve	P	12	7	1
20	155	Naïve	P	13	4	3
20	160	Naïve	P	13	5	2
20	165	Naïve	P	12	6	2
20	170	Naïve	P	12	4	4
20	175	Naïve	P	13	4	3
20	180	Naïve	P	13	6	1
20	185	Naïve	P	13	4	3
20	190	Naïve	P	13	5	2
20	195	Naïve	P	13	5	2
20	200	Naïve	P	13	5	2
20	205	Naïve	P	12	6	2
20	210	Naïve	P	10	9	1
20	215	Naïve	P	10	8	2
20	220	Naïve	P	12	8	0
20	225	Naïve	P	12	8	0
20	230	Naïve	P	12	8	0
20	235	Naïve	P	11	7	2
21	0	Naïve	C	12	4	4
21	5	Naïve	C	8	8	4
21	10	Naïve	C	9	5	6
21	15	Naïve	C	7	8	5
21	20	Naïve	C	8	5	7
21	25	Naïve	C	7	5	8
21	30	Naïve	C	12	5	3
21	35	Naïve	C	10	6	4
21	40	Naïve	C	8	7	5
21	45	Naïve	C	10	7	3
21	50	Naïve	C	10	6	4
21	55	Naïve	C	10	5	5
21	60	Naïve	C	13	4	3
21	65	Naïve	C	10	5	5
21	70	Naïve	C	11	5	4
21	75	Naïve	C	12	5	3
21	80	Naïve	C	11	6	3
21	85	Naïve	C	9	8	3
21	90	Naïve	C	13	3	4
21	95	Naïve	C	11	6	3
21	100	Naïve	C	13	5	2
21	105	Naïve	C	14	3	3
21	110	Naïve	C	12	4	4
21	115	Naïve	C	13	5	2
21	120	Naïve	C	14	3	3
21	125	Naïve	C	11	5	4
21	130	Naïve	C	11	6	3
21	135	Naïve	C	10	7	3
21	140	Naïve	C	10	8	2
21	145	Naïve	C	11	5	4
21	150	Naïve	C	9	7	4
21	155	Naïve	C	12	7	1
21	160	Naïve	C	12	6	2
21	165	Naïve	C	8	7	5
21	170	Naïve	C	11	7	2
21	175	Naïve	C	12	5	3
21	180	Naïve	C	10	6	4
21	185	Naïve	C	11	7	2
21	190	Naïve	C	12	6	2
21	195	Naïve	C	12	3	5
21	200	Naïve	C	13	3	4
21	205	Naïve	C	12	6	2
21	210	Naïve	C	12	5	3
21	215	Naïve	C	13	5	2
21	220	Naïve	C	13	5	2
21	225	Naïve	C	13	6	1
21	230	Naïve	C	13	4	3
21	235	Naïve	C	12	4	4
22	0	Naïve	P+A	6	6	8
22	5	Naïve	P+A	7	6	7
22	10	Naïve	P+A	6	9	5
22	15	Naïve	P+A	11	4	5
22	20	Naïve	P+A	11	7	2
22	25	Naïve	P+A	9	8	3
22	30	Naïve	P+A	13	6	1
22	35	Naïve	P+A	13	6	1
22	40	Naïve	P+A	12	6	2
22	45	Naïve	P+A	12	6	2
22	50	Naïve	P+A	12	6	2
22	55	Naïve	P+A	13	5	2
22	60	Naïve	P+A	9	7	4
22	65	Naïve	P+A	10	6	4
22	70	Naïve	P+A	8	10	2
22	75	Naïve	P+A	8	8	4
22	80	Naïve	P+A	13	6	1
22	85	Naïve	P+A	12	7	1
22	90	Naïve	P+A	12	6	2
22	95	Naïve	P+A	11	7	2
22	100	Naïve	P+A	11	6	3
22	105	Naïve	P+A	11	7	2
22	110	Naïve	P+A	12	6	2
22	115	Naïve	P+A	8	9	3
22	120	Naïve	P+A	11	6	3
22	125	Naïve	P+A	10	7	3
22	130	Naïve	P+A	11	5	4
22	135	Naïve	P+A	14	4	2
22	140	Naïve	P+A	10	7	3
22	145	Naïve	P+A	11	6	3
22	150	Naïve	P+A	15	3	2
22	155	Naïve	P+A	14	4	2
22	160	Naïve	P+A	13	4	3
22	165	Naïve	P+A	12	5	3
22	170	Naïve	P+A	13	3	4
22	175	Naïve	P+A	12	5	3
22	180	Naïve	P+A	12	4	4
22	185	Naïve	P+A	13	3	4
22	190	Naïve	P+A	12	3	5
22	195	Naïve	P+A	12	4	4
22	200	Naïve	P+A	13	3	4
22	205	Naïve	P+A	11	5	4
22	210	Naïve	P+A	12	5	3
22	215	Naïve	P+A	13	3	4
22	220	Naïve	P+A	13	3	4
22	225	Naïve	P+A	10	7	3
22	230	Naïve	P+A	10	9	1
22	235	Naïve	P+A	15	4	1
23	0	Naïve	P	10	8	2
23	5	Naïve	P	14	4	2
23	10	Naïve	P	12	5	3
23	15	Naïve	P	11	9	0
23	20	Naïve	P	11	5	4
23	25	Naïve	P	12	6	2
23	30	Naïve	P	9	11	0
23	35	Naïve	P	13	6	1
23	40	Naïve	P	16	3	1
23	45	Naïve	P	13	5	2
23	50	Naïve	P	12	6	2
23	55	Naïve	P	12	5	3
23	60	Naïve	P	13	6	1
23	65	Naïve	P	13	5	2
23	70	Naïve	P	16	1	3
23	75	Naïve	P	13	5	2
23	80	Naïve	P	14	4	2
23	85	Naïve	P	11	7	2
23	90	Naïve	P	18	1	1
23	95	Naïve	P	15	4	1
23	100	Naïve	P	18	1	1
23	105	Naïve	P	16	3	1
23	110	Naïve	P	17	2	1
23	115	Naïve	P	17	2	1
23	120	Naïve	P	14	5	1
23	125	Naïve	P	13	6	1
23	130	Naïve	P	14	3	3
23	135	Naïve	P	11	6	3
23	140	Naïve	P	12	3	5
23	145	Naïve	P	14	1	5
23	150	Naïve	P	11	5	4
23	155	Naïve	P	13	3	4
23	160	Naïve	P	13	5	2
23	165	Naïve	P	15	2	3
23	170	Naïve	P	12	6	2
23	175	Naïve	P	12	5	3
23	180	Naïve	P	14	3	3
23	185	Naïve	P	15	4	1
23	190	Naïve	P	17	1	2
23	195	Naïve	P	14	4	2
23	200	Naïve	P	16	3	1
23	205	Naïve	P	16	3	1
23	210	Naïve	P	16	3	1
23	215	Naïve	P	13	5	2
23	220	Naïve	P	15	3	2
23	225	Naïve	P	15	4	1
23	230	Naïve	P	13	4	3
23	235	Naïve	P	13	4	3
24	0	Naïve	C	6	5	9
24	5	Naïve	C	6	8	6
24	10	Naïve	C	4	11	5
24	15	Naïve	C	7	8	5
24	20	Naïve	C	6	10	4
24	25	Naïve	C	7	9	4
24	30	Naïve	C	6	10	4
24	35	Naïve	C	7	8	5
24	40	Naïve	C	9	8	3
24	45	Naïve	C	9	7	4
24	50	Naïve	C	10	6	4
24	55	Naïve	C	8	9	3
24	60	Naïve	C	9	8	3
24	65	Naïve	C	12	5	3
24	70	Naïve	C	9	7	4
24	75	Naïve	C	10	6	4
24	80	Naïve	C	8	9	3
24	85	Naïve	C	13	4	3
24	90	Naïve	C	10	6	4
24	95	Naïve	C	9	9	2
24	100	Naïve	C	11	6	3
24	105	Naïve	C	10	6	4
24	110	Naïve	C	13	4	3
24	115	Naïve	C	11	5	4
24	120	Naïve	C	11	5	4
24	125	Naïve	C	11	5	4
24	130	Naïve	C	12	5	3
24	135	Naïve	C	9	8	3
24	140	Naïve	C	10	7	3
24	145	Naïve	C	11	6	3
24	150	Naïve	C	10	7	3
24	155	Naïve	C	10	7	3
24	160	Naïve	C	11	6	3
24	165	Naïve	C	12	5	3
24	170	Naïve	C	12	5	3
24	175	Naïve	C	10	8	2
24	180	Naïve	C	10	6	4
24	185	Naïve	C	10	6	4
24	190	Naïve	C	9	6	5
24	195	Naïve	C	10	6	4
24	200	Naïve	C	9	8	3
24	205	Naïve	C	8	7	5
24	210	Naïve	C	10	7	3
24	215	Naïve	C	10	7	3
24	220	Naïve	C	11	7	2
24	225	Naïve	C	12	6	2
24	230	Naïve	C	14	5	1
24	235	Naïve	C	12	7	1
25	0	Naïve	P+A	5	8	7
25	5	Naïve	P+A	3	10	7
25	10	Naïve	P+A	5	11	4
25	15	Naïve	P+A	6	8	6
25	20	Naïve	P+A	7	10	3
25	25	Naïve	P+A	7	10	3
25	30	Naïve	P+A	8	9	3
25	35	Naïve	P+A	7	11	2
25	40	Naïve	P+A	8	10	2
25	45	Naïve	P+A	8	9	3
25	50	Naïve	P+A	8	10	2
25	55	Naïve	P+A	8	10	2
25	60	Naïve	P+A	8	11	1
25	65	Naïve	P+A	9	9	2
25	70	Naïve	P+A	8	11	1
25	75	Naïve	P+A	7	11	2
25	80	Naïve	P+A	7	13	0
25	85	Naïve	P+A	7	12	1
25	90	Naïve	P+A	7	12	1
25	95	Naïve	P+A	7	10	3
25	100	Naïve	P+A	8	12	0
25	105	Naïve	P+A	8	10	2
25	110	Naïve	P+A	9	9	2
25	115	Naïve	P+A	9	9	2
25	120	Naïve	P+A	9	9	2
25	125	Naïve	P+A	9	9	2
25	130	Naïve	P+A	10	8	2
25	135	Naïve	P+A	10	8	2
25	140	Naïve	P+A	11	8	1
25	145	Naïve	P+A	8	9	3
25	150	Naïve	P+A	12	7	1
25	155	Naïve	P+A	11	6	3
25	160	Naïve	P+A	11	7	2
25	165	Naïve	P+A	12	6	2
25	170	Naïve	P+A	13	6	1
25	175	Naïve	P+A	9	8	3
25	180	Naïve	P+A	8	9	3
25	185	Naïve	P+A	12	6	2
25	190	Naïve	P+A	11	6	3
25	195	Naïve	P+A	12	7	1
25	200	Naïve	P+A	12	8	0
25	205	Naïve	P+A	11	8	1
25	210	Naïve	P+A	8	10	2
25	215	Naïve	P+A	7	9	4
25	220	Naïve	P+A	8	9	3
25	225	Naïve	P+A	9	7	4
25	230	Naïve	P+A	10	5	5
25	235	Naïve	P+A	11	5	4
26	0	Naïve	P	2	6	12
26	5	Naïve	P	4	8	8
26	10	Naïve	P	5	5	10
26	15	Naïve	P	4	9	7
26	20	Naïve	P	5	9	6
26	25	Naïve	P	6	7	7
26	30	Naïve	P	7	7	6
26	35	Naïve	P	4	11	5
26	40	Naïve	P	8	7	5
26	45	Naïve	P	4	9	7
26	50	Naïve	P	6	10	4
26	55	Naïve	P	8	6	6
26	60	Naïve	P	8	7	5
26	65	Naïve	P	9	5	6
26	70	Naïve	P	9	7	4
26	75	Naïve	P	6	10	4
26	80	Naïve	P	7	10	3
26	85	Naïve	P	8	7	5
26	90	Naïve	P	7	7	6
26	95	Naïve	P	7	7	6
26	100	Naïve	P	7	9	4
26	105	Naïve	P	7	8	5
26	110	Naïve	P	9	7	4
26	115	Naïve	P	10	5	5
26	120	Naïve	P	9	8	3
26	125	Naïve	P	7	7	6
26	130	Naïve	P	7	7	6
26	135	Naïve	P	8	7	5
26	140	Naïve	P	7	9	4
26	145	Naïve	P	7	8	5
26	150	Naïve	P	8	7	5
26	155	Naïve	P	7	5	8
26	160	Naïve	P	8	7	5
26	165	Naïve	P	4	9	7
26	170	Naïve	P	8	8	4
26	175	Naïve	P	6	9	5
26	180	Naïve	P	9	7	4
26	185	Naïve	P	8	5	7
26	190	Naïve	P	8	6	6
26	195	Naïve	P	9	9	2
26	200	Naïve	P	9	7	4
26	205	Naïve	P	6	10	4
26	210	Naïve	P	6	10	4
26	215	Naïve	P	7	8	5
26	220	Naïve	P	7	7	6
26	225	Naïve	P	8	9	3
26	230	Naïve	P	8	7	5
26	235	Naïve	P	9	6	5
27	0	Naïve	C	6	7	7
27	5	Naïve	C	6	7	7
27	10	Naïve	C	9	6	5
27	15	Naïve	C	9	5	6
27	20	Naïve	C	6	10	4
27	25	Naïve	C	8	7	5
27	30	Naïve	C	8	8	4
27	35	Naïve	C	9	4	7
27	40	Naïve	C	8	5	7
27	45	Naïve	C	9	4	7
27	50	Naïve	C	10	3	7
27	55	Naïve	C	9	4	7
27	60	Naïve	C	9	4	7
27	65	Naïve	C	9	5	6
27	70	Naïve	C	9	5	6
27	75	Naïve	C	9	5	6
27	80	Naïve	C	10	4	6
27	85	Naïve	C	9	5	6
27	90	Naïve	C	9	5	6
27	95	Naïve	C	8	4	8
27	100	Naïve	C	10	5	5
27	105	Naïve	C	8	4	8
27	110	Naïve	C	8	5	7
27	115	Naïve	C	8	5	7
27	120	Naïve	C	10	5	5
27	125	Naïve	C	10	5	5
27	130	Naïve	C	7	8	5
27	135	Naïve	C	8	8	4
27	140	Naïve	C	8	7	5
27	145	Naïve	C	7	8	5
27	150	Naïve	C	7	7	6
27	155	Naïve	C	8	5	7
27	160	Naïve	C	10	4	6
27	165	Naïve	C	8	6	6
27	170	Naïve	C	9	5	6
27	175	Naïve	C	9	5	6
27	180	Naïve	C	9	4	7
27	185	Naïve	C	8	6	6
27	190	Naïve	C	7	7	6
27	195	Naïve	C	10	5	5
27	200	Naïve	C	9	5	6
27	205	Naïve	C	11	4	5
27	210	Naïve	C	11	4	5
27	215	Naïve	C	11	4	5
27	220	Naïve	C	12	3	5
27	225	Naïve	C	8	5	7
27	230	Naïve	C	8	5	7
27	235	Naïve	C	10	2	8
28	0	Naïve	P+A	13	5	2
28	5	Naïve	P+A	12	8	0
28	10	Naïve	P+A	13	7	0
28	15	Naïve	P+A	10	10	0
28	20	Naïve	P+A	11	8	1
28	25	Naïve	P+A	14	5	1
28	30	Naïve	P+A	15	5	0
28	35	Naïve	P+A	14	5	1
28	40	Naïve	P+A	12	6	2
28	45	Naïve	P+A	13	6	1
28	50	Naïve	P+A	13	4	3
28	55	Naïve	P+A	13	4	3
28	60	Naïve	P+A	12	6	2
28	65	Naïve	P+A	13	5	2
28	70	Naïve	P+A	14	3	3
28	75	Naïve	P+A	15	2	3
28	80	Naïve	P+A	12	6	2
28	85	Naïve	P+A	12	6	2
28	90	Naïve	P+A	13	4	3
28	95	Naïve	P+A	13	5	2
28	100	Naïve	P+A	11	6	3
28	105	Naïve	P+A	11	6	3
28	110	Naïve	P+A	11	6	3
28	115	Naïve	P+A	15	3	2
28	120	Naïve	P+A	15	2	3
28	125	Naïve	P+A	14	4	2
28	130	Naïve	P+A	16	3	1
28	135	Naïve	P+A	11	8	1
28	140	Naïve	P+A	13	5	2
28	145	Naïve	P+A	15	3	2
28	150	Naïve	P+A	16	1	3
28	155	Naïve	P+A	15	3	2
28	160	Naïve	P+A	14	2	4
28	165	Naïve	P+A	15	1	4
28	170	Naïve	P+A	13	4	3
28	175	Naïve	P+A	13	3	4
28	180	Naïve	P+A	11	5	4
28	185	Naïve	P+A	13	4	3
28	190	Naïve	P+A	16	2	2
28	195	Naïve	P+A	13	4	3
28	200	Naïve	P+A	14	3	3
28	205	Naïve	P+A	16	2	2
28	210	Naïve	P+A	16	2	2
28	215	Naïve	P+A	15	3	2
28	220	Naïve	P+A	16	2	2
28	225	Naïve	P+A	14	3	3
28	230	Naïve	P+A	14	4	2
28	235	Naïve	P+A	14	3	3
29	0	Naïve	P	9	9	2
29	5	Naïve	P	13	7	0
29	10	Naïve	P	13	7	0
29	15	Naïve	P	11	9	0
29	20	Naïve	P	8	10	2
29	25	Naïve	P	9	9	2
29	30	Naïve	P	8	12	0
29	35	Naïve	P	10	10	0
29	40	Naïve	P	14	6	0
29	45	Naïve	P	13	7	0
29	50	Naïve	P	10	9	1
29	55	Naïve	P	11	8	1
29	60	Naïve	P	10	8	2
29	65	Naïve	P	10	8	2
29	70	Naïve	P	11	6	3
29	75	Naïve	P	12	6	2
29	80	Naïve	P	10	7	3
29	85	Naïve	P	9	7	4
29	90	Naïve	P	11	7	2
29	95	Naïve	P	12	6	2
29	100	Naïve	P	10	8	2
29	105	Naïve	P	12	6	2
29	110	Naïve	P	10	8	2
29	115	Naïve	P	12	6	2
29	120	Naïve	P	11	7	2
29	125	Naïve	P	12	6	2
29	130	Naïve	P	12	6	2
29	135	Naïve	P	11	7	2
29	140	Naïve	P	11	7	2
29	145	Naïve	P	12	4	4
29	150	Naïve	P	9	7	4
29	155	Naïve	P	10	5	5
29	160	Naïve	P	10	8	2
29	165	Naïve	P	9	9	2
29	170	Naïve	P	11	7	2
29	175	Naïve	P	12	5	3
29	180	Naïve	P	12	6	2
29	185	Naïve	P	14	4	2
29	190	Naïve	P	13	4	3
29	195	Naïve	P	11	6	3
29	200	Naïve	P	11	7	2
29	205	Naïve	P	10	8	2
29	210	Naïve	P	12	7	1
29	215	Naïve	P	13	4	3
29	220	Naïve	P	12	6	2
29	225	Naïve	P	8	11	1
29	230	Naïve	P	9	9	2
29	235	Naïve	P	9	8	3
30	0	Naïve	C	8	8	4
30	5	Naïve	C	13	5	2
30	10	Naïve	C	13	5	2
30	15	Naïve	C	13	5	2
30	20	Naïve	C	10	9	1
30	25	Naïve	C	11	8	1
30	30	Naïve	C	11	7	2
30	35	Naïve	C	9	6	5
30	40	Naïve	C	8	9	3
30	45	Naïve	C	10	9	1
30	50	Naïve	C	10	6	4
30	55	Naïve	C	10	7	3
30	60	Naïve	C	10	5	5
30	65	Naïve	C	11	5	4
30	70	Naïve	C	10	8	2
30	75	Naïve	C	9	6	5
30	80	Naïve	C	11	8	1
30	85	Naïve	C	12	6	2
30	90	Naïve	C	12	5	3
30	95	Naïve	C	13	2	5
30	100	Naïve	C	13	4	3
30	105	Naïve	C	14	4	2
30	110	Naïve	C	13	5	2
30	115	Naïve	C	15	3	2
30	120	Naïve	C	12	5	3
30	125	Naïve	C	13	4	3
30	130	Naïve	C	13	4	3
30	135	Naïve	C	13	4	3
30	140	Naïve	C	14	4	2
30	145	Naïve	C	13	3	4
30	150	Naïve	C	14	4	2
30	155	Naïve	C	14	4	2
30	160	Naïve	C	14	5	1
30	165	Naïve	C	14	3	3
30	170	Naïve	C	13	5	2
30	175	Naïve	C	12	5	3
30	180	Naïve	C	12	6	2
30	185	Naïve	C	15	4	1
30	190	Naïve	C	13	4	3
30	195	Naïve	C	12	3	5
30	200	Naïve	C	15	4	1
30	205	Naïve	C	13	3	4
30	210	Naïve	C	15	4	1
30	215	Naïve	C	11	7	2
30	220	Naïve	C	15	3	2
30	225	Naïve	C	11	8	1
30	230	Naïve	C	9	7	4
30	235	Naïve	C	10	5	5
31	0	Naïve	P+A	5	4	11
31	5	Naïve	P+A	6	8	6
31	10	Naïve	P+A	7	5	8
31	15	Naïve	P+A	6	8	6
31	20	Naïve	P+A	8	6	6
31	25	Naïve	P+A	9	9	2
31	30	Naïve	P+A	9	8	3
31	35	Naïve	P+A	10	6	4
31	40	Naïve	P+A	9	7	4
31	45	Naïve	P+A	9	4	7
31	50	Naïve	P+A	9	5	6
31	55	Naïve	P+A	10	3	7
31	60	Naïve	P+A	9	6	5
31	65	Naïve	P+A	9	5	6
31	70	Naïve	P+A	12	3	5
31	75	Naïve	P+A	12	3	5
31	80	Naïve	P+A	10	5	5
31	85	Naïve	P+A	10	5	5
31	90	Naïve	P+A	8	6	6
31	95	Naïve	P+A	9	5	6
31	100	Naïve	P+A	9	4	7
31	105	Naïve	P+A	9	3	8
31	110	Naïve	P+A	9	6	5
31	115	Naïve	P+A	10	5	5
31	120	Naïve	P+A	10	5	5
31	125	Naïve	P+A	9	5	6
31	130	Naïve	P+A	11	6	3
31	135	Naïve	P+A	10	6	4
31	140	Naïve	P+A	10	5	5
31	145	Naïve	P+A	9	8	3
31	150	Naïve	P+A	9	7	4
31	155	Naïve	P+A	8	8	4
31	160	Naïve	P+A	8	8	4
31	165	Naïve	P+A	8	8	4
31	170	Naïve	P+A	8	7	5
31	175	Naïve	P+A	10	4	6
31	180	Naïve	P+A	11	5	4
31	185	Naïve	P+A	11	6	3
31	190	Naïve	P+A	12	4	4
31	195	Naïve	P+A	12	2	6
31	200	Naïve	P+A	14	2	4
31	205	Naïve	P+A	13	4	3
31	210	Naïve	P+A	13	4	3
31	215	Naïve	P+A	14	3	3
31	220	Naïve	P+A	11	6	3
31	225	Naïve	P+A	12	5	3
31	230	Naïve	P+A	15	1	4
31	235	Naïve	P+A	14	2	4
32	0	Naïve	P	9	9	2
32	5	Naïve	P	9	10	1
32	10	Naïve	P	7	10	3
32	15	Naïve	P	9	9	2
32	20	Naïve	P	11	7	2
32	25	Naïve	P	15	5	0
32	30	Naïve	P	10	8	2
32	35	Naïve	P	11	8	1
32	40	Naïve	P	13	4	3
32	45	Naïve	P	14	5	1
32	50	Naïve	P	13	5	2
32	55	Naïve	P	10	9	1
32	60	Naïve	P	14	6	0
32	65	Naïve	P	13	5	2
32	70	Naïve	P	15	4	1
32	75	Naïve	P	12	7	1
32	80	Naïve	P	11	8	1
32	85	Naïve	P	12	7	1
32	90	Naïve	P	13	5	2
32	95	Naïve	P	12	7	1
32	100	Naïve	P	15	5	0
32	105	Naïve	P	15	5	0
32	110	Naïve	P	13	7	0
32	115	Naïve	P	17	3	0
32	120	Naïve	P	15	4	1
32	125	Naïve	P	15	5	0
32	130	Naïve	P	14	4	2
32	135	Naïve	P	16	3	1
32	140	Naïve	P	13	7	0
32	145	Naïve	P	14	5	1
32	150	Naïve	P	14	5	1
32	155	Naïve	P	14	4	2
32	160	Naïve	P	15	3	2
32	165	Naïve	P	13	6	1
32	170	Naïve	P	12	6	2
32	175	Naïve	P	15	3	2
32	180	Naïve	P	15	4	1
32	185	Naïve	P	13	6	1
32	190	Naïve	P	14	4	2
32	195	Naïve	P	14	4	2
32	200	Naïve	P	15	4	1
32	205	Naïve	P	14	5	1
32	210	Naïve	P	13	5	2
32	215	Naïve	P	15	4	1
32	220	Naïve	P	15	4	1
32	225	Naïve	P	15	4	1
32	230	Naïve	P	13	6	1
32	235	Naïve	P	13	6	1
33	0	Naïve	C	9	8	3
33	5	Naïve	C	11	7	2
33	10	Naïve	C	10	9	1
33	15	Naïve	C	11	8	1
33	20	Naïve	C	11	6	3
33	25	Naïve	C	13	6	1
33	30	Naïve	C	12	5	3
33	35	Naïve	C	12	4	4
33	40	Naïve	C	12	4	4
33	45	Naïve	C	10	5	5
33	50	Naïve	C	16	3	1
33	55	Naïve	C	9	6	5
33	60	Naïve	C	12	4	4
33	65	Naïve	C	13	4	3
33	70	Naïve	C	9	6	5
33	75	Naïve	C	12	3	5
33	80	Naïve	C	12	2	6
33	85	Naïve	C	13	2	5
33	90	Naïve	C	12	4	4
33	95	Naïve	C	12	4	4
33	100	Naïve	C	13	1	6
33	105	Naïve	C	13	1	6
33	110	Naïve	C	14	3	3
33	115	Naïve	C	11	3	6
33	120	Naïve	C	13	3	4
33	125	Naïve	C	13	3	4
33	130	Naïve	C	12	4	4
33	135	Naïve	C	13	4	3
33	140	Naïve	C	12	4	4
33	145	Naïve	C	12	4	4
33	150	Naïve	C	14	3	3
33	155	Naïve	C	13	3	4
33	160	Naïve	C	13	4	3
33	165	Naïve	C	14	3	3
33	170	Naïve	C	15	2	3
33	175	Naïve	C	15	4	1
33	180	Naïve	C	14	4	2
33	185	Naïve	C	15	3	2
33	190	Naïve	C	16	2	2
33	195	Naïve	C	15	3	2
33	200	Naïve	C	15	3	2
33	205	Naïve	C	15	3	2
33	210	Naïve	C	14	3	3
33	215	Naïve	C	12	6	2
33	220	Naïve	C	15	3	2
33	225	Naïve	C	16	2	2
33	230	Naïve	C	14	3	3
33	235	Naïve	C	14	4	2
34	0	Naïve	P+A	9	7	4
34	5	Naïve	P+A	9	6	5
34	10	Naïve	P+A	10	8	2
34	15	Naïve	P+A	12	5	3
34	20	Naïve	P+A	8	9	3
34	25	Naïve	P+A	12	6	2
34	30	Naïve	P+A	12	6	2
34	35	Naïve	P+A	12	5	3
34	40	Naïve	P+A	9	6	5
34	45	Naïve	P+A	14	4	2
34	50	Naïve	P+A	13	3	4
34	55	Naïve	P+A	11	4	5
34	60	Naïve	P+A	13	4	3
34	65	Naïve	P+A	13	4	3
34	70	Naïve	P+A	15	3	2
34	75	Naïve	P+A	17	1	2
34	80	Naïve	P+A	17	1	2
34	85	Naïve	P+A	15	2	3
34	90	Naïve	P+A	18	1	1
34	95	Naïve	P+A	16	1	3
34	100	Naïve	P+A	16	2	2
34	105	Naïve	P+A	18	0	2
34	110	Naïve	P+A	14	3	3
34	115	Naïve	P+A	18	0	2
34	120	Naïve	P+A	16	1	3
34	125	Naïve	P+A	17	1	2
34	130	Naïve	P+A	16	2	2
34	135	Naïve	P+A	15	3	2
34	140	Naïve	P+A	17	1	2
34	145	Naïve	P+A	15	4	1
34	150	Naïve	P+A	15	2	3
34	155	Naïve	P+A	17	2	1
34	160	Naïve	P+A	17	3	0
34	165	Naïve	P+A	16	3	1
34	170	Naïve	P+A	17	3	0
34	175	Naïve	P+A	18	2	0
34	180	Naïve	P+A	17	2	1
34	185	Naïve	P+A	18	1	1
34	190	Naïve	P+A	17	2	1
34	195	Naïve	P+A	17	2	1
34	200	Naïve	P+A	16	3	1
34	205	Naïve	P+A	17	1	2
34	210	Naïve	P+A	16	3	1
34	215	Naïve	P+A	16	3	1
34	220	Naïve	P+A	15	3	2
34	225	Naïve	P+A	17	3	0
34	230	Naïve	P+A	14	4	2
34	235	Naïve	P+A	18	0	2
35	0	Naïve	P	6	10	4
35	5	Naïve	P	8	10	2
35	10	Naïve	P	7	10	3
35	15	Naïve	P	6	11	3
35	20	Naïve	P	9	8	3
35	25	Naïve	P	9	7	4
35	30	Naïve	P	9	6	5
35	35	Naïve	P	8	7	5
35	40	Naïve	P	8	7	5
35	45	Naïve	P	9	7	4
35	50	Naïve	P	10	8	2
35	55	Naïve	P	9	7	4
35	60	Naïve	P	9	5	6
35	65	Naïve	P	11	3	6
35	70	Naïve	P	11	5	4
35	75	Naïve	P	12	4	4
35	80	Naïve	P	10	6	4
35	85	Naïve	P	9	6	5
35	90	Naïve	P	12	4	4
35	95	Naïve	P	12	4	4
35	100	Naïve	P	10	7	3
35	105	Naïve	P	13	3	4
35	110	Naïve	P	12	5	3
35	115	Naïve	P	11	6	3
35	120	Naïve	P	8	11	1
35	125	Naïve	P	9	8	3
35	130	Naïve	P	7	11	2
35	135	Naïve	P	8	9	3
35	140	Naïve	P	11	6	3
35	145	Naïve	P	10	8	2
35	150	Naïve	P	10	8	2
35	155	Naïve	P	10	8	2
35	160	Naïve	P	11	7	2
35	165	Naïve	P	11	7	2
35	170	Naïve	P	11	7	2
35	175	Naïve	P	10	7	3
35	180	Naïve	P	9	7	4
35	185	Naïve	P	12	2	6
35	190	Naïve	P	10	6	4
35	195	Naïve	P	11	6	3
35	200	Naïve	P	11	6	3
35	205	Naïve	P	10	8	2
35	210	Naïve	P	10	8	2
35	215	Naïve	P	10	8	2
35	220	Naïve	P	12	6	2
35	225	Naïve	P	10	9	1
35	230	Naïve	P	10	8	2
35	235	Naïve	P	13	6	1
36	0	Naïve	C	5	12	3
36	5	Naïve	C	5	11	4
36	10	Naïve	C	9	8	3
36	15	Naïve	C	9	7	4
36	20	Naïve	C	10	5	5
36	25	Naïve	C	7	8	5
36	30	Naïve	C	9	7	4
36	35	Naïve	C	7	10	3
36	40	Naïve	C	6	11	3
36	45	Naïve	C	6	11	3
36	50	Naïve	C	6	11	3
36	55	Naïve	C	7	10	3
36	60	Naïve	C	9	8	3
36	65	Naïve	C	8	8	4
36	70	Naïve	C	9	7	4
36	75	Naïve	C	11	5	4
36	80	Naïve	C	12	5	3
36	85	Naïve	C	11	5	4
36	90	Naïve	C	10	6	4
36	95	Naïve	C	12	4	4
36	100	Naïve	C	10	4	6
36	105	Naïve	C	11	5	4
36	110	Naïve	C	9	6	5
36	115	Naïve	C	9	5	6
36	120	Naïve	C	8	7	5
36	125	Naïve	C	12	5	3
36	130	Naïve	C	10	5	5
36	135	Naïve	C	10	4	6
36	140	Naïve	C	11	4	5
36	145	Naïve	C	13	3	4
36	150	Naïve	C	11	5	4
36	155	Naïve	C	10	6	4
36	160	Naïve	C	10	5	5
36	165	Naïve	C	11	7	2
36	170	Naïve	C	9	7	4
36	175	Naïve	C	8	8	4
36	180	Naïve	C	10	7	3
36	185	Naïve	C	10	5	5
36	190	Naïve	C	8	9	3
36	195	Naïve	C	8	7	5
36	200	Naïve	C	8	7	5
36	205	Naïve	C	11	4	5
36	210	Naïve	C	11	3	6
36	215	Naïve	C	9	4	7
36	220	Naïve	C	9	4	7
36	225	Naïve	C	7	8	5
36	230	Naïve	C	8	7	5
36	235	Naïve	C	8	6	6
37	0	Naïve	P+A	12	7	1
37	5	Naïve	P+A	10	6	4
37	10	Naïve	P+A	8	7	5
37	15	Naïve	P+A	12	5	3
37	20	Naïve	P+A	10	4	6
37	25	Naïve	P+A	13	5	2
37	30	Naïve	P+A	15	1	4
37	35	Naïve	P+A	14	2	4
37	40	Naïve	P+A	14	1	5
37	45	Naïve	P+A	14	3	3
37	50	Naïve	P+A	12	3	5
37	55	Naïve	P+A	16	2	2
37	60	Naïve	P+A	15	2	3
37	65	Naïve	P+A	14	4	2
37	70	Naïve	P+A	13	3	4
37	75	Naïve	P+A	12	6	2
37	80	Naïve	P+A	13	3	4
37	85	Naïve	P+A	12	3	5
37	90	Naïve	P+A	12	3	5
37	95	Naïve	P+A	13	1	6
37	100	Naïve	P+A	15	2	3
37	105	Naïve	P+A	15	2	3
37	110	Naïve	P+A	14	4	2
37	115	Naïve	P+A	13	5	2
37	120	Naïve	P+A	15	2	3
37	125	Naïve	P+A	13	2	5
37	130	Naïve	P+A	12	4	4
37	135	Naïve	P+A	13	5	2
37	140	Naïve	P+A	14	4	2
37	145	Naïve	P+A	15	3	2
37	150	Naïve	P+A	13	6	1
37	155	Naïve	P+A	13	4	3
37	160	Naïve	P+A	12	4	4
37	165	Naïve	P+A	12	5	3
37	170	Naïve	P+A	12	5	3
37	175	Naïve	P+A	12	4	4
37	180	Naïve	P+A	10	4	6
37	185	Naïve	P+A	11	2	7
37	190	Naïve	P+A	14	2	4
37	195	Naïve	P+A	15	1	4
37	200	Naïve	P+A	15	2	3
37	205	Naïve	P+A	14	2	4
37	210	Naïve	P+A	13	5	2
37	215	Naïve	P+A	14	3	3
37	220	Naïve	P+A	11	4	5
37	225	Naïve	P+A	15	1	4
37	230	Naïve	P+A	12	5	3
37	235	Naïve	P+A	9	6	5
38	0	Naïve	P	12	7	1
38	5	Naïve	P	13	6	1
38	10	Naïve	P	10	7	3
38	15	Naïve	P	12	7	1
38	20	Naïve	P	13	7	0
38	25	Naïve	P	9	8	3
38	30	Naïve	P	13	4	3
38	35	Naïve	P	8	9	3
38	40	Naïve	P	12	6	2
38	45	Naïve	P	13	2	5
38	50	Naïve	P	13	4	3
38	55	Naïve	P	14	2	4
38	60	Naïve	P	10	5	5
38	65	Naïve	P	11	5	4
38	70	Naïve	P	11	5	4
38	75	Naïve	P	14	3	3
38	80	Naïve	P	9	6	5
38	85	Naïve	P	13	1	6
38	90	Naïve	P	10	3	7
38	95	Naïve	P	12	2	6
38	100	Naïve	P	10	4	6
38	105	Naïve	P	12	3	5
38	110	Naïve	P	13	4	3
38	115	Naïve	P	14	2	4
38	120	Naïve	P	11	3	6
38	125	Naïve	P	13	1	6
38	130	Naïve	P	14	2	4
38	135	Naïve	P	14	1	5
38	140	Naïve	P	13	1	6
38	145	Naïve	P	9	6	5
38	150	Naïve	P	12	1	7
38	155	Naïve	P	10	5	5
38	160	Naïve	P	12	4	4
38	165	Naïve	P	11	5	4
38	170	Naïve	P	9	5	6
38	175	Naïve	P	16	2	2
38	180	Naïve	P	15	3	2
38	185	Naïve	P	17	1	2
38	190	Naïve	P	13	3	4
38	195	Naïve	P	13	4	3
38	200	Naïve	P	15	3	2
38	205	Naïve	P	10	9	1
38	210	Naïve	P	13	3	4
38	215	Naïve	P	13	5	2
38	220	Naïve	P	13	6	1
38	225	Naïve	P	14	4	2
38	230	Naïve	P	14	4	2
38	235	Naïve	P	14	4	2
39	0	Naïve	C	13	4	3
39	5	Naïve	C	12	6	2
39	10	Naïve	C	7	11	2
39	15	Naïve	C	15	3	2
39	20	Naïve	C	12	5	3
39	25	Naïve	C	10	8	2
39	30	Naïve	C	15	4	1
39	35	Naïve	C	14	4	2
39	40	Naïve	C	14	3	3
39	45	Naïve	C	15	2	3
39	50	Naïve	C	14	4	2
39	55	Naïve	C	13	5	2
39	60	Naïve	C	13	5	2
39	65	Naïve	C	16	2	2
39	70	Naïve	C	14	2	4
39	75	Naïve	C	16	2	2
39	80	Naïve	C	11	2	7
39	85	Naïve	C	13	6	1
39	90	Naïve	C	15	5	0
39	95	Naïve	C	13	3	4
39	100	Naïve	C	16	3	1
39	105	Naïve	C	17	0	3
39	110	Naïve	C	15	1	4
39	115	Naïve	C	16	3	1
39	120	Naïve	C	17	2	1
39	125	Naïve	C	17	2	1
39	130	Naïve	C	15	2	3
39	135	Naïve	C	15	3	2
39	140	Naïve	C	13	3	4
39	145	Naïve	C	10	5	5
39	150	Naïve	C	12	5	3
39	155	Naïve	C	12	4	4
39	160	Naïve	C	15	4	1
39	165	Naïve	C	12	4	4
39	170	Naïve	C	15	4	1
39	175	Naïve	C	13	3	4
39	180	Naïve	C	12	5	3
39	185	Naïve	C	14	3	3
39	190	Naïve	C	12	3	5
39	195	Naïve	C	14	1	5
39	200	Naïve	C	11	6	3
39	205	Naïve	C	12	5	3
39	210	Naïve	C	16	2	2
39	215	Naïve	C	14	3	3
39	220	Naïve	C	14	4	2
39	225	Naïve	C	12	4	4
39	230	Naïve	C	13	3	4
39	235	Naïve	C	14	4	2
40	0	Naïve	P+A	11	6	3
40	5	Naïve	P+A	14	4	2
40	10	Naïve	P+A	13	7	0
40	15	Naïve	P+A	13	5	2
40	20	Naïve	P+A	9	10	1
40	25	Naïve	P+A	9	10	1
40	30	Naïve	P+A	12	4	4
40	35	Naïve	P+A	12	3	5
40	40	Naïve	P+A	14	2	4
40	45	Naïve	P+A	14	4	2
40	50	Naïve	P+A	11	6	3
40	55	Naïve	P+A	13	6	1
40	60	Naïve	P+A	10	7	3
40	65	Naïve	P+A	13	3	4
40	70	Naïve	P+A	15	3	2
40	75	Naïve	P+A	15	2	3
40	80	Naïve	P+A	15	3	2
40	85	Naïve	P+A	16	0	4
40	90	Naïve	P+A	14	4	2
40	95	Naïve	P+A	15	4	1
40	100	Naïve	P+A	14	2	4
40	105	Naïve	P+A	16	1	3
40	110	Naïve	P+A	15	3	2
40	115	Naïve	P+A	13	4	3
40	120	Naïve	P+A	16	2	2
40	125	Naïve	P+A	15	1	4
40	130	Naïve	P+A	13	3	4
40	135	Naïve	P+A	13	2	5
40	140	Naïve	P+A	15	2	3
40	145	Naïve	P+A	12	3	5
40	150	Naïve	P+A	14	3	3
40	155	Naïve	P+A	12	4	4
40	160	Naïve	P+A	15	2	3
40	165	Naïve	P+A	12	3	5
40	170	Naïve	P+A	13	2	5
40	175	Naïve	P+A	10	5	5
40	180	Naïve	P+A	11	4	5
40	185	Naïve	P+A	13	5	2
40	190	Naïve	P+A	13	4	3
40	195	Naïve	P+A	13	3	4
40	200	Naïve	P+A	12	4	4
40	205	Naïve	P+A	13	4	3
40	210	Naïve	P+A	12	5	3
40	215	Naïve	P+A	15	3	2
40	220	Naïve	P+A	13	4	3
40	225	Naïve	P+A	11	5	4
40	230	Naïve	P+A	13	2	5
40	235	Naïve	P+A	15	2	3
41	0	Naïve	P	5	8	7
41	5	Naïve	P	9	5	6
41	10	Naïve	P	12	1	7
41	15	Naïve	P	12	1	7
41	20	Naïve	P	9	4	7
41	25	Naïve	P	12	3	5
41	30	Naïve	P	11	4	5
41	35	Naïve	P	14	4	2
41	40	Naïve	P	12	4	4
41	45	Naïve	P	17	2	1
41	50	Naïve	P	10	3	7
41	55	Naïve	P	12	6	2
41	60	Naïve	P	16	2	2
41	65	Naïve	P	10	6	4
41	70	Naïve	P	12	5	3
41	75	Naïve	P	14	2	4
41	80	Naïve	P	14	4	2
41	85	Naïve	P	16	2	2
41	90	Naïve	P	14	2	4
41	95	Naïve	P	11	7	2
41	100	Naïve	P	11	6	3
41	105	Naïve	P	13	6	1
41	110	Naïve	P	13	3	4
41	115	Naïve	P	11	7	2
41	120	Naïve	P	14	2	4
41	125	Naïve	P	16	2	2
41	130	Naïve	P	15	2	3
41	135	Naïve	P	15	2	3
41	140	Naïve	P	16	1	3
41	145	Naïve	P	12	4	4
41	150	Naïve	P	15	1	4
41	155	Naïve	P	17	1	2
41	160	Naïve	P	15	2	3
41	165	Naïve	P	14	0	6
41	170	Naïve	P	10	5	5
41	175	Naïve	P	10	7	3
41	180	Naïve	P	15	4	1
41	185	Naïve	P	11	5	4
41	190	Naïve	P	14	3	3
41	195	Naïve	P	11	5	4
41	200	Naïve	P	7	7	6
41	205	Naïve	P	10	4	6
41	210	Naïve	P	13	1	6
41	215	Naïve	P	12	2	6
41	220	Naïve	P	12	3	5
41	225	Naïve	P	12	3	5
41	230	Naïve	P	11	2	7
41	235	Naïve	P	10	1	9
42	0	Naïve	C	3	8	9
42	5	Naïve	C	9	5	6
42	10	Naïve	C	10	7	3
42	15	Naïve	C	11	8	1
42	20	Naïve	C	12	7	1
42	25	Naïve	C	13	5	2
42	30	Naïve	C	11	7	2
42	35	Naïve	C	8	10	2
42	40	Naïve	C	7	11	2
42	45	Naïve	C	12	7	1
42	50	Naïve	C	9	11	0
42	55	Naïve	C	11	8	1
42	60	Naïve	C	12	6	2
42	65	Naïve	C	11	8	1
42	70	Naïve	C	9	6	5
42	75	Naïve	C	13	4	3
42	80	Naïve	C	5	6	9
42	85	Naïve	C	7	6	7
42	90	Naïve	C	7	10	3
42	95	Naïve	C	11	7	2
42	100	Naïve	C	11	5	4
42	105	Naïve	C	7	8	5
42	110	Naïve	C	10	8	2
42	115	Naïve	C	8	5	7
42	120	Naïve	C	11	4	5
42	125	Naïve	C	9	8	3
42	130	Naïve	C	10	5	5
42	135	Naïve	C	10	4	6
42	140	Naïve	C	13	2	5
42	145	Naïve	C	12	4	4
[truncated: 2,322 more rows]
