# Supplementary material for: Effects of chemical cues and prior experience on predator avoidance in crayfish
Source: Ecol Evol. 2023 Aug 11;13(8):e10426. doi: 10.1002/ece3.10426 (PMC10421732; doi:10.1002/ece3.10426)
Supplement: Supplementary file 2 — Appendix S2 [file ECE3-13-e10426-s002.R]

###SPATIAL AND TEMPORAL DISTRIBUTION


##EXPOSURE : TIME : SHELTER ZONE
g1=read.delim2("clipboard",as.is =FALSE)
summary(g1)
g1$Time1= scales::rescale(g1$Time)
g1$Shelter1= scales::rescale(g1$Shelter)

library(lme4)
mod1=glmer.nb(Shelter1~Time1+
                Exposure+
                Time1:Exposure+
                (1|Aquarium),data=g1)

summary(mod1) 

anova(mod1)

##TREATMENT : TIME : SHELTER ZONE
g2=read.delim2("clipboard",as.is =FALSE)
summary(g2)
g2$Time2= scales::rescale(g2$Time)
g2$Shelter2= scales::rescale(g2$Shelter)

mod2=glmer.nb(Shelter2~Time2+
                Treatment+
                Time2:Treatment+
                (1|Aquarium),data=g2)
summary(mod2) 

##EXPOSURE : TREATMENT : SHELTER ZONE
g3=read.delim2("clipboard",as.is =FALSE)
summary(g3)
mod3=glmer.nb(Shelter~Exposure+
                Treatment+
                Exposure:Treatment+
                (1|Aquarium),data=g3)
summary(mod3) 

##EXPOSURE : TIME : TRANSITION ZONE
gt1=read.delim2("clipboard",as.is =FALSE)
summary(gt1)
gt1$Timet1= scales::rescale(gt1$Time)
gt1$Transitiont1= scales::rescale(gt1$Transition)

mod4=glmer.nb(Transitiont1~Timet1+
                Exposure+
                Timet1:Exposure+
                (1|Aquarium),data=gt1)
summary(mod4) 

##TREATMENT : TIME : TRANSITION ZONE
gt2=read.delim2("clipboard",as.is =FALSE)
summary(gt2)
str(gt2)
gt2$Time=as.numeric(gt2$Time)
gt2$Transition=as.numeric(gt2$Transition)
gt2$Timet2= scales::rescale(gt2$Time)
gt2$Transitiont2= scales::rescale(gt2$Transition)

mod5=glmer.nb(Transitiont2 ~Timet2+
                Treatment+
                Timet2:Treatment+
                (1|Aquarium),data=gt2)
summary(mod5) 


##EXPOSURE : TREATMENT : TRANSITION ZONE
gt3=read.delim2("clipboard",as.is =FALSE)
summary(gt3)
mod6=glmer.nb(Transition~Exposure+
                Treatment+
                Exposure:Treatment+
                (1|Aquarium),data=gt3)
summary(mod6) 


##EXPOSURE : TIME : INLET ZONE
gi1=read.delim2("clipboard",as.is =FALSE)
summary(gi1)

gi1$Timei1= scales::rescale(gi1$Time)
gi1$Inleti1= scales::rescale(gi1$Inlet)
mod7=glmer.nb(Inleti1~Timei1+
                Exposure+
                Timei1:Exposure+
                (1|Aquarium),data=gi1)
summary(mod7) 


##TREATMENT : TIME : INLET ZONE
gi2=read.delim2("clipboard",as.is =FALSE)
summary(gi2)
str(gi2)
gi2$Time=as.numeric(gc2$Time)
gi2$Inlet=as.numeric(gc2$Inlet)

gi2$Timei2= scales::rescale(gi2$Time)
gi2$Inleti2= scales::rescale(gi2$Inlet)

mod8=glmer.nb(Inleti2 ~Timei2+
                Treatment+
                Timei2:Treatment+
                (1|Aquarium),data=gi2)
summary(mod8) 


##EXPOSURE : TREATMENT : INLET ZONE
gi3=read.delim2("clipboard",as.is =FALSE)
summary(gi3)
mod9=glmer.nb(Inlet~Exposure+
                Treatment+
                Exposure:Treatment+
                (1|Aquarium),data=gc3)
summary(mod9) 

##Plots

###Treatment: Shelter zone

df1=read.delim2("clipboard",stringsAsFactors = T) 
summary(df1)

library(ggplot2)
library(ggsignif)
ggplot(df1, aes(x=Treatment, y=Shelter,fill=Treatment)) + 
  geom_boxplot(notch = FALSE,outlier.shape = NA)+
  geom_jitter( width=0.35,size=0.05,shape=8)+
  ylab("Number of juveniles in Shelter zone")+
  ylim(0,20)+
  scale_fill_manual(values=c("#00AFBB", "#E7B800", "#FC4E07"))+
  theme_bw() +
  theme(legend.position = "none")+
  geom_signif(comparisons = list(c("P+A", "C")),
              map_signif_level = TRUE,y_position = c(19))+
  theme(text = element_text(size = 20))

###Treatment:Inlet zone

df2=read.delim2("clipboard",stringsAsFactors = T)
summary(df2)


ggplot(df2, aes(x=Treatment, y=Inlet,fill=Treatment)) + 
  geom_boxplot(notch = FALSE,outlier.shape = NA,show.legend = FALSE)+
  geom_jitter( width=0.35,size=0.05,shape=8)+
  ylab("Number of juveniles in Inlet zone")+
  ylim(0,20)+
  scale_fill_manual(values=c("#00AFBB", "#E7B800", "#FC4E07"))+
  theme_bw()+
  theme(legend.position = "none")+
  geom_signif(comparisons = list(c("P+A", "C")),
              map_signif_level = TRUE,y_position = c(19))+
  theme(text = element_text(size = 20))

## Treatment:Transition zone

df3=read.delim2("clipboard",stringsAsFactors = T)
summary(df3)


ggplot(df3, aes(x=Treatment, y=Transition,fill=Treatment)) + 
  geom_boxplot(notch = FALSE,outlier.shape = NA,show.legend = FALSE)+
  geom_jitter( width=0.35,size=0.05,shape=8)+
  ylab("Number of juveniles in Transition zone")+
  ylim(0,20)+
  scale_fill_manual(values=c("#00AFBB", "#E7B800", "#FC4E07"))+
  theme_bw()+
  theme(legend.position = "none")+
  theme(text = element_text(size = 20))
  
## Exposure:Zone:Juveniles

df4=read.delim2("clipboard",stringsAsFactors = T)
summary(df4)


ggplot(df4, aes(x=Zone, y=Juvenile,fill=Exposure)) + 
  geom_boxplot(notch = TRUE,outlier.shape = NA)+
  ylab("Number of juveniles")+
  ylim(0,20)+
  scale_fill_manual(values=c("#E7B800", "#FC4E07"))+
  theme_bw()+
  theme(text = element_text(size = 20))


###Exposure:Time:Juveniles 

time1=read.delim2("clipboard",stringsAsFactors = T)
summary(time1)

time2<-time1%>%group_by(Time,Exposure)%>%summarise(Juvenile=mean(Juvenile))

ggplot(time2,(aes(Time,Juvenile,color=Exposure,shape=Exposure)))+
  geom_point(aes(shape = Exposure, colour = Exposure))+
  geom_line()+
  theme_bw()+
  ylim(0,20)+
  labs(legend.title="Zone + Exposure",
       x="Time",y="Juvenile count")+
  labs(colour="Zone + Exposure",shape="Zone + Exposure")+
  theme(text = element_text(size = 20))

####Treatment:Time:Juvenile
time3=read.delim2("clipboard",stringsAsFactors = T)
summary(time3)

timet<-time3%>%group_by(Time,Zone)%>%summarise(Juvenile=mean(Juvenile))

ggplot(timet,(aes(Time,Juvenile,color=Zone)))+
  geom_point()+
  geom_line()+
  theme_bw()+
  ylim(0,20)+
  xlab("Time")+
  ylab("Juvenile count")+
  labs(colour="Zone + Treatment")+
  theme(text = element_text(size = 20))

###Exposure:Time:Shelter zone
Exp=read.delim2("clipboard")
summary(Exp)
Exp$Exposure=as.factor(Exp$Exposure)

ExpE<-Exp%>%group_by(Time,Exposure)%>%summarise(Shelter=mean(Shelter))

ggplot(ExpE,(aes(Time,Shelter,color=Exposure)))+
  geom_point(aes(shape = Exposure, colour = Exposure))+
  geom_line()+
  theme_bw()+
  scale_colour_manual(values=c("#E7B800", "#FC4E07"))+ 
  xlab("Time")+
  ylab("Number of juvenile in Shelter zone")+
  theme(text = element_text(size = 20))

###Exposure:Time:Shelter zone
Exp=read.delim2("clipboard")
summary(Exp)
Exp$Exposure=as.factor(Exp$Exposure)

ExpE<-Exp%>%group_by(Time,Exposure)%>%summarise(Shelter=mean(Shelter))

ggplot(ExpE,(aes(Time,Shelter,color=Exposure)))+
  geom_point(aes(shape = Exposure, colour = Exposure))+
  geom_line()+
  theme_bw()+
  scale_colour_manual(values=c("#E7B800", "#FC4E07"))+ 
  xlab("Time")+
  ylab("Number of juvenile in Shelter zone")+
  theme(text = element_text(size = 20))

###Treatment:Time:Shelter zone
Tre=read.delim2("clipboard")
summary(Tre)
Tre$Treatment=as.factor(Tre$Treatment)
Tret<-Tre%>%group_by(Time,Treatment)%>%summarise(Shelter=mean(Shelter))

ggplot(Tret,(aes(Time,Shelter,colour=Treatment)))+
  geom_line(aes(colour=Treatment))+
  geom_point(aes(shape=Treatment,colour=Treatment))+
  scale_colour_manual(values=c("#00AFBB", "#E7B800", "#FC4E07"))+
  theme_bw()+
  xlab("Time")+
  ylab("Number of juvenile in Shelter zone")+
  theme(text = element_text(size = 20))


###Exposure:Time:Transition zone
Exp1=read.delim2("clipboard",stringsAsFactors = T)
summary(Exp1)

ExpF<-Exp1%>%group_by(Time,Exposure)%>%summarise(Transition=mean(Transition))

ggplot(ExpF,(aes(Time,Transition,color=Exposure)))+
  geom_point(aes(shape = Exposure, colour = Exposure))+
  geom_line()+
  theme_bw()+
  xlab("Time")+
  ylab("Number of juvenile in Transition zone")+
  scale_colour_manual(values=c("#E7B800", "#FC4E07"))+
  theme(text = element_text(size = 20))

###Treatment:Time:Transition zone
Tre1=read.delim2("clipboard",stringsAsFactors = T)
summary(Tre1)

TreF<-Tre1%>%group_by(Time,Treatment)%>%summarise(Transition=mean(Transition))

ggplot(TreF,(aes(Time,Transition,color=Treatment)))+
  geom_point(aes(shape = Treatment, colour = Treatment))+
  geom_line()+
  theme_bw()+
  xlab("Time")+
  ylab("Number of juvenile in Transition zone")+
  scale_colour_manual(values=c("#00AFBB", "#E7B800", "#FC4E07"))+
  theme(text = element_text(size = 20))

###Exposure:Time:Inlet
Exp2=read.delim2("clipboard",stringsAsFactors = T)
summary(Exp2)

ExpI<-Exp2%>%group_by(Time,Exposure)%>%summarise(Inlet=mean(Inlet))

ggplot(ExpI,(aes(Time,Inlet,color=Exposure)))+
  geom_point(aes(shape = Exposure, colour = Exposure))+
  geom_line()+
  theme_bw()+
  xlab("Time")+
  ylab("Number of juvenile in Inlet zone")+
  scale_colour_manual(values=c("#E7B800", "#FC4E07"))+
  theme(text = element_text(size = 20))

###Treatment:Time:Inlet
Tre2=read.delim2("clipboard",stringsAsFactors = T)
summary(Tre2)

TreI<-Tre2%>%group_by(Time,Treatment)%>%summarise(Inlet=mean(Inlet))

ggplot(TreI,(aes(Time,Inlet,color=Treatment)))+
  geom_point(aes(shape = Treatment, colour = Treatment))+
  geom_line()+
  theme_bw()+
  xlab("Time")+
  ylab("Number of juvenile in Inlet zone")+
  scale_colour_manual(values=c("#00AFBB", "#E7B800", "#FC4E07"))+
  theme(text = element_text(size = 20))


##CHIRONOMOUS CONSUMPTION

juv=read.delim2("clipboard")
summary(juv)
juv$Biomass=as.numeric(juv$Biomass)

juv$Exposure=as.factor(juv$Exposure)
juv$Treatment=as.factor(juv$Treatment)

hist(juv$Biomass)


kruskal.test(juv$Biomass,juv$Treatment,p.adjust.method = "BH")
kruskal.test(juv$Biomass,juv$Exposure,p.adjust.method = "BH")


###plot

ggplot(juv, aes(x=Exposure, y=Biomass,fill=Treatment)) +
  geom_boxplot(outlier.shape = NA)+
  geom_jitter( aes(shape = Treatment, colour = Treatment),
               width=0.2,size=0.6,shape=8)+
  ylab("Comsumption rate (%)")+
  scale_fill_manual(values=c("#00AFBB", "#E7B800", "#FC4E07"))+
  theme_bw()+
  geom_signif(comparisons = list(c("Naive","Experienced")),
              map_signif_level = TRUE,y_position = 350)
